# Supplementary material for: Effects of diabetes on microglial physiology: a systematic review of in vitro, preclinical and clinical studies
Source: J Neuroinflammation. 2023 Mar 3;20:57. doi: 10.1186/s12974-023-02740-x (PMC9983227; doi:10.1186/s12974-023-02740-x)
Supplement: Supplementary file 1 — Additional file 1. Complete Review Library. [file 12974_2023_2740_MOESM1_ESM.xlsx]

## Sheet: Review Library
CATEGORY	SPECIES	YEAR	AUTHORS	TITLE	JOURNAL	DOI/PMID
Clinical	Human	2007	Abu El-Asrar AM, Van den Steen PE, Al-Amro SA, Missotten L, Opdenakker G, Geboes K	Expression of angiogenic and fibrogenic factors in proliferative vitreoretinal disorders.	International ophthalmology	10.1007/s10792-007-9053-x
Preclinical	Mouse	2016	Ahmad S, ElSherbiny NM, Jamal MS, Alzahrani FA, Haque R, Khan R, Zaidi SK, AlQahtani MH, Liou GI, Bhatia K.	Anti-inflammatory role of sesamin in STZ induced mice model of diabetic retinopathy	Journal of Neuroimmunology	10.1016/j.jneuroim.2016.04.002
Preclinical	Mouse	2019	Aires ID, Madeira MH, Boia R, Rodrigues-Neves AC, Martins JM, Ambrósio AF, Santiago AR	Intravitreal injection of adenosine A(2A) receptor antagonist reduces neuroinflammation, vascular leakage and cell death in the retina of diabetic mice	Scientific Reports	10.1038/s41598-019-53627-y
Preclinical	Rat	2019	Ali SA, Zaitone SA, Dessouki AA, Ali AA	Pregabalin affords retinal neuroprotection in diabetic rats: Suppression of retinal glutamate, microglia cell expression and apoptotic cell death	Experimental Eye Research	10.1016/j.exer.2019.04.014
Preclinical	Mouse	2017	André C, Guzman-Quevedo O, Rey C, Rémus-Borel J, Clark S, Castellanos-Jankiewicz A, Ladeveze E, Leste-Lasserre T, Nadjar A, Abrous DN, Laye S, Cota D	Inhibiting Microglia Expansion Prevents Diet-Induced Hypothalamic and Peripheral Inflammation.	Diabetes	10.2337/db16-0586
Preclinical; Clinical	Mouse; Human	2016	Arroba AI, Alcalde-Estevez E, García-Ramírez M, Cazzoni D, de la Villa P, Sánchez-Fernández EM, Mellet CO, García Fernández JM, Hernández C, Simó R, Valverde ÁM	Modulation of microglia polarization dynamics during diabetic retinopathy in db/db mice.	Biochimica et biophysica acta	10.1016/j.bbadis.2016.05.024
Preclinical	Mouse	2020	Atawia RT, Bunch KL, Fouda AY, Lemtalsi T, Eldahshan W, Xu Z, Saul A, Elmasry K, Al-Shabrawey M, Caldwell RB, Caldwell RW	Role of Arginase 2 in Murine Retinopathy Associated with Western Diet-Induced Obesity	Journal of Clinical Medicine	10.3390/jcm9020317
In vitro	Rat	2017	Baptista FI, Aveleira CA, Castilho ÁF, Ambrósio AF	Elevated Glucose and Interleukin-1 beta Differentially Affect Retinal Microglial Cell Proliferation	Mediators of Inflammation	10.1155/2017/4316316
Preclinical	Mouse	2005	Barber AJ, Antonetti DA, Kern TS, Reiter CE, Soans RS, Krady JK, Levison SW, Gardner TW, Bronson SK	The Ins2(Akita) mouse as a model of early retinal complications in diabetes	Investigative Ophthalmology & Visual Science	10.1167/iovs.04-1340
Preclinical; Clinical	Mouse; Human	2016	Baufeld C, Osterloh A, Prokop S, Miller KR, Heppner FL	High-fat diet-induced brain region-specific phenotypic spectrum of CNS resident microglia	Acta Neuropathologica	10.1007/s00401-016-1595-4
Preclinical	Mouse	2016	Beli E, Dominguez JM 2nd, Hu P, Thinschmidt JS, Caballero S, Li Calzi S, Luo D, Shanmugam S, Salazar TE, Duan Y, Boulton ME, Mohr S, Abcouwer SF, Saban DR, Harrison JK, Grant MB	CX3CR1 deficiency accelerates the development of retinopathy in a rodent model of type 1 diabetes	Journal of Molecular Medicine-Jmm	10.1007/s00109-016-1433-0
In vitro; Preclinical	Mouse; Rat	2020	Bernier LP, York EM, Kamyabi A, Choi HB, Weilinger NL, MacVicar BA	Microglial metabolic flexibility supports immune surveillance of the brain parenchyma	Nature Communications	10.1038/s41467-020-15267-z
Preclinical	Mouse	2015	Bhatta M, Ma JH, Wang JJ, Sakowski J, Zhang SX	Enhanced endoplasmic reticulum stress in bone marrow angiogenic progenitor cells in a mouse model of long-term experimental type 2 diabetes	Diabetologia	10.1007/s00125-015-3643-3
Preclinical	Mouse	2019	Bhusal A, Rahman MH, Lee IK, Suk K	Role of Hippocampal Lipocalin-2 in Experimental Diabetic Encephalopathy	Frontiers in Endocrinology	10.3389/fendo.2019.00025
Preclinical	Rat	2010	Bilbo SD, Tsang V	Enduring consequences of maternal obesity for brain inflammation and behavior of offspring	The FASEB Journal	10.1096/fj.09-144014
Preclinical	Rat	2015	Bocarsly ME, Fasolino M, Kane GA, LaMarca EA, Kirschen GW, Karatsoreos IN, McEwen BS, Gould E	Obesity diminishes synaptic markers, alters microglial morphology, and impairs cognitive function	Proceedings of the National Academy of Sciences of the United States of America	10.1073/pnas.1511593112
Preclinical	Mouse	2020	Brykczynska U, Geigges M, Wiedemann SJ, Dror E, Böni-Schnetzler M, Hess C, Donath MY, Paro R	Distinct Transcriptional Responses across Tissue-Resident Macrophages to Short-Term and Long-Term Metabolic Challenge	Cell Reports	10.1016/j.celrep.2020.01.005
Preclinical	Mouse	2019	Busquets O, Ettcheto M, Eritja À, Espinosa-Jiménez T, Verdaguer E, Olloquequi J, Beas-Zarate C, Castro-Torres RD, Casadesús G, Auladell C, Bulló M, Folch J, Camins A	c-Jun N-terminal Kinase 1 ablation protects against metabolic-induced hippocampal cognitive impairments	Journal of Molecular Medicine-Jmm	10.1007/s00109-019-01856-z
In vitro	Human	2012	Byun K, Bayarsaikhan E, Kim D, Kim CY, Mook-Jung I, Paek SH, Kim SU, Yamamoto T, Won MH, Song BJ, Park YM, Lee B	Induction of neuronal death by microglial AGE-albumin: implications for Alzheimer's disease.	PloS one	10.1371/journal.pone.0037917
Preclinical	Mouse	2016	Calado SM, Diaz-Corrales F, Silva GA	pEPito-driven PEDF Expression Ameliorates Diabetic Retinopathy Hallmarks	Human Gene Therapy Methods	10.1089/hgtb.2015.169
Preclinical	Rat	2020	Campos A, Campos EJ, Martins J, Rodrigues FSC, Silva R, Ambrósio AF	Inflammatory cells proliferate in the choroid and retina without choroidal thickness change in early Type 1 diabetes	Experimental Eye Research	10.1016/j.exer.2020.108195
Preclinical	Rat	2020	Campos A, Martins J, Campos EJ, Silva R, Ambrósio AF	Choroidal and retinal structural, cellular and vascular changes in a rat model of Type 2 diabetes	Biomedicine & Pharmacotherapy	10.1016/j.biopha.2020.110811
Preclinical	Mouse	2015	Cardona SM, Mendiola AS, Yang YC, Adkins SL, Torres V, Cardona AE	Disruption of Fractalkine Signaling Leads to Microglial Activation and Neuronal Damage in the Diabetic Retina	American Society for Neurochemistry	10.1177/1759091415608204
Preclinical	Mouse	2021	Carranza-Naval MJ, Del Marco A, Hierro-Bujalance C, Alves-Martinez P, Infante-Garcia C, Vargas-Soria M, Herrera M, Barba-Cordoba B, Atienza-Navarro I, Lubian-Lopez S, Garcia-Alloza M	Liraglutide Reduces Vascular Damage, Neuronal Loss, and Cognitive Impairment in a Mixed Murine Model of Alzheimer's Disease and Type 2 Diabetes	Frontiers in Aging Neuroscience	10.3389/fnagi.2021.741923
In vitro	Mouse	2021	Castillo E, Mocanu E, Uruk G, Swanson RA	Glucose availability limits microglial nitric oxide production	Journal of Neurochemistry	10.1111/jnc.15522
In vitro ; Preclinical	Mouse	2019	Chang KC, Shieh B, Petrash JM	Role of aldose reductase in diabetes-induced retinal microglia activation	Chemico-Biological Interactions	10.1016/j.cbi.2019.01.020
Preclinical	Mouse	2018	Chaurasia SS, Lim RR, Parikh BH, Wey YS, Tun BB, Wong TY, Luu CD, Agrawal R, Ghosh A, Mortellaro A, Rackoczy E, Mohan RR, Barathi VA	The NLRP3 Inflammasome May Contribute to Pathologic Neovascularization in the Advanced Stages of Diabetic Retinopathy	Scientific Reports	10.1038/s41598-018-21198-z
In vitro	Human	2019	Chen C, Wu S, Hong Z, Chen X, Shan X, Fischbach S, Xiao X	Chronic hyperglycemia regulates microglia polarization through ERK5	Aging-Us	10.18632/aging.101770
In vitro	Human	2020	Chen H, Souayah N	Immunoglobulins reduced oxidative stress in human microglial cells induced by high dose of acetoacetate.	Brain research	10.1016/j.brainres.2020.147054
Preclinical	Rat	2015	Chen X, Zhou H, Gong Y, Wei S, Zhang M	Early spatiotemporal characterization of microglial activation in the retinas of rats with streptozotocin-induced diabetes	Graefes Archive for Clinical and Experimental Ophthalmology	10.1007/s00417-014-2727-y
Preclinical	Rat	2013	Choi BY, Kim JH, Kim HJ, Yoo JH, Song HK, Sohn M, Won SJ, Suh SW	Pyruvate Administration Reduces Recurrent/Moderate Hypoglycemia-Induced Cortical Neuron Death in Diabetic Rats	Plos One	10.1371/journal.pone.0081523
In vitro	Rat	2018	Churchward MA, Tchir DR, Todd KG	Microglial Function during Glucose Deprivation: Inflammatory and Neuropsychiatric Implications.	Molecular neurobiology	10.1007/s12035-017-0422-9
Preclinical	Mouse	2020	Corraliza-Gómez M, Gallardo AB, Díaz-Marrero AR, de la Rosa JM, D'Croz L, Darias J, Arranz E, Cózar-Castellano I, Ganfornina MD, Cueto M	Modulation of Glial Responses by Furanocembranolides: Leptolide Diminishes Microglial Inflammation in Vitro and Ameliorates Gliosis In Vivo in a Mouse Model of Obesity and Insulin Resistance	Marine Drugs	10.3390/md18080378
Preclinical	Mouse	2021	Crespo-Garcia S, Reichhart N, Kociok N, Skosyrski S, Joussen AM	Anti-Inflammatory Role of Netrin-4 in Diabetic Retinopathy	International Journal of Molecular Sciences	10.3390/ijms22094481
In vitro ; Preclinical	Mouse	2021	Cui Y, Yang M, Wang Y, Ren J, Lin P, Cui C, Song J, He Q, Hu H, Wang K, Sun Y	Melatonin prevents diabetes-associated cognitive dysfunction from microglia-mediated neuroinflammation by activating autophagy via TLR4/Akt/mTOR pathway	Faseb Journal	10.1096/fj.202002247RR
Preclinical	Mouse	2020	Demers G, Roy J, Machuca-Parra AI, Dashtehei Pour Z, Bairamian D, Daneault C, Rosiers CD, Ferreira G, Alquier T, Fulton S	Fish oil supplementation alleviates metabolic and anxiodepressive effects of diet-induced obesity and associated changes in brain lipid composition in mice.	International journal of obesity (2005)	10.1038/s41366-020-0623-6
Preclinical	Mouse	2014	Dey A, Hao S, Erion JR, Wosiski-Kuhn M, Stranahan AM	Glucocorticoid sensitization of microglia in a genetic mouse model of obesity and diabetes	Journal of Neuroimmunology	10.1016/j.jneuroim.2014.01.013
Preclinical	Rat	2016	Dietrich N, Kolibabka M, Busch S, Bugert P, Kaiser U, Lin J, Fleming T, Morcos M, Klein T, Schlotterer A, Hammes HP	The DPP4 Inhibitor Linagliptin Protects from Experimental Diabetic Retinopathy	Plos One	10.1371/journal.pone.0167853
In vitro	Rat	2014	Dong N, Chang L, Wang B, Chu L	Retinal neuronal MCP-1 induced by AGEs stimulates TNF-α expression in rat microglia via p38, ERK, and NF-κB pathways.	Molecular vision	PMC4016805
In vitro	Rat	2012	Dong N, Li X, Xiao L, Yu W, Wang B, Chu L	Upregulation of Retinal Neuronal MCP-1 in the Rodent Model of Diabetic Retinopathy and Its Function In Vitro	Investigative Ophthalmology & Visual Science	10.1167/iovs.12-9446
In vitro ; Preclinical	Rat	2018	Dong N, Xu B, Shi H	Long noncoding RNA MALAT1 acts as a competing endogenous RNA to regulate Amadori-glycated albumin-induced MCP-1 expression in retinal microglia by a microRNA-124-dependent mechanism	Inflammation Research	10.1007/s00011-018-1184-1
In vitro	Rat	2016	Dong N, Xu B, Shi H, Lu Y	miR-124 Regulates Amadori-Glycated Albumin-Induced Retinal Microglial Activation and Inflammation by Targeting Rac1	Investigative Ophthalmology & Visual Science	10.1167/iovs.15-18224
Preclinical	Rat	2015	Dorfman D, Aranda ML, Rosenstein RE	Enriched Environment Protects the Optic Nerve from Early Diabetes-Induced Damage in Adult Rats	Plos One	10.1371/journal.pone.0136637
Preclinical	Mouse	2017	Dorfman MD, Krull JE, Douglass JD, Fasnacht R, Lara-Lince F, Meek TH, Shi X, Damian V, Nguyen HT, Matsen ME, Morton GJ, Thaler JP	Sex differences in microglial CX3CR1 signalling determine obesity susceptibility in mice.	Nature communications	10.1038/ncomms14556
Preclinical	Mouse	2021	Du A, Xie Y, Ouyang H, Lu B, Jia W, Xu H, Ji L	Si-Miao-Yong-An Decoction for Diabetic Retinopathy: A Combined Network Pharmacological and In Vivo Approach.	Frontiers in pharmacology	10.3389/fphar.2021.763163
Preclinical	Mouse	2016	Elahi M, Hasan Z, Motoi Y, Matsumoto SE, Ishiguro K, Hattori N	Region-Specific Vulnerability to Oxidative Stress, Neuroinflammation, and Tau Hyperphosphorylation in Experimental Diabetes Mellitus Mice	Journal of Alzheimers Disease	10.3233/JAD-150820
Preclinical	Mouse	2013	Elsherbiny NM, Ahmad S, Naime M, Elsherbini AM, Fulzele S, Al-Gayyar MM, Eissa LA, El-Shishtawy MM, Liou GI	ABT-702, an adenosine kinase inhibitor, attenuates inflammation in diabetic retinopathy	Life Sciences	10.1016/j.lfs.2013.05.024
In vitro; Clinical	Porcine; Human	2013	Elsherbiny NM, Naime M, Ahmad S, Elsherbini AM, Mohammad S, Fulzele S, El-Remessy AB, Al-Gayyar MM, Eissa LA, El-Shishtawy MM, Han G, White R, Haroldo TF, Liou GI	Potential roles of adenosine deaminase-2 in diabetic retinopathy	Biochemical and Biophysical Research Communications	10.1016/j.bbrc.2013.05.023
Preclinical	Mouse	2014	Erion JR, Wosiski-Kuhn M, Dey A, Hao S, Davis CL, Pollock NK, Stranahan AM	Obesity Elicits Interleukin 1-Mediated Deficits in Hippocampal Synaptic Plasticity	Journal of Neuroscience	10.1523/JNEUROSCI.4200-13.2014
In vitro ; Preclinical	Rat	2021	Fang M, Wan W, Li Q, Wan W, Long Y, Liu H, Yang X	Asiatic acid attenuates diabetic retinopathy through TLR4/MyD88/NF-κB p65 mediated modulation of microglia polarization.	Life sciences	10.1016/j.lfs.2021.119567
Preclinical	Mouse	2019	Fioravante M, Bombassaro B, Ramalho AF, de Moura RF, Haddad-Tovolli R, Solon C, Dragano NR, Vettorazzi JF, Gaspar RS, Ropelle ER, Carneiro EM, Morari J, Velloso LA	Hypothalamic expression of the atypical chemokine receptor ACKR2 is involved in the systemic regulation of glucose tolerance	Biochimica Et Biophysica Acta-Molecular Basis of Disease	10.1016/j.bbadis.2019.01.001
In vitro; Clinical	Human	2015	Fulzele S, El-Sherbini A, Ahmad S, Sangani R, Matragoon S, El-Remessy A, Radhakrishnan R, Liou GI	MicroRNA-146b-3p Regulates Retinal Inflammation by Suppressing Adenosine Deaminase-2 in Diabetes	Biomed Research International	10.1155/2015/846501
Preclinical	Mouse	2017	Gao Y, Bielohuby M, Fleming T, Grabner GF, Foppen E, Bernhard W, Guzmán-Ruiz M, Layritz C, Legutko B, Zinser E, García-Cáceres C, Buijs RM, Woods SC, Kalsbeek A, Seeley RJ, Nawroth PP, Bidlingmaier M, Tschöp MH, Yi CX	Dietary sugars, not lipids, drive hypothalamic inflammation	Molecular Metabolism	10.1016/j.molmet.2017.06.008
Preclinical	Mouse	2014	Gao Y, Ottaway N, Schriever SC, Legutko B, García-Cáceres C, de la Fuente E, Mergen C, Bour S, Thaler JP, Seeley RJ, Filosa J, Stern JE, Perez-Tilve D, Schwartz MW, Tschöp MH, Yi CX	Hormones and diet, but not body weight, control hypothalamic microglial activity.	Glia	10.1002/glia.22580
Preclinical	Mouse	2017	Gao Y, Vidal-Itriago A, Kalsbeek MJ, Layritz C, García-Cáceres C, Tom RZ, Eichmann TO, Vaz FM, Houtkooper RH, van der Wel N, Verhoeven AJ, Yan J, Kalsbeek A, Eckel RH, Hofmann SM, Yi CX	Lipoprotein Lipase Maintains Microglial Innate Immunity in Obesity.	Cell reports	10.1016/j.celrep.2017.09.008
Preclinical	Mouse	2007	Gaucher D, Chiappore JA, Pâques M, Simonutti M, Boitard C, Sahel JA, Massin P, Picaud S	Microglial changes occur without neural cell death in diabetic retinopathy	Vision Research	10.1016/j.visres.2006.11.017
Preclinical	Rat	2020	Gholamhosseinian A, Abbasalipourkabir R, Ziamajidi N, Sayadi M, Sayadi K	The anti-inflammatory effect of omega-3 polyunsaturated fatty acids dramatically decreases by iron in the hippocampus of diabetic rats	Life Sciences	10.1016/j.lfs.2020.117393
Preclinical	Rat	2015	Gisslen T, Ennis K, Bhandari V, Rao R	Recurrent hypoinsulinemic hyperglycemia in neonatal rats increases PARP-1 and NF-kappa B expression and leads to microglial activation in the cerebral cortex	Pediatric Research	10.1038/pr.2015.136
Preclinical	Rat	2020	Glaser N, Chu S, Hung B, Fernandez L, Wulff H, Tancredi D, ODonnell ME	Acute and chronic neuroinflammation is triggered by diabetic ketoacidosis in a rat model	Bmj Open Diabetes Research & Care	10.1136/bmjdrc-2020-001793
Preclinical	Rat	2017	Glaser N, Little C, Lo W, Cohen M, Tancredi D, Wulff H, O'Donnell M	Treatment with the KCa3.1 inhibitor TRAM-34 during diabetic ketoacidosis reduces inflammatory changes in the brain.	Pediatric diabetes	10.1111/pedi.12396
Preclinical	Rat	2018	Golic M, Stojanovska V, Bendix I, Wehner A, Herse F, Haase N, Kräker K, Fischer C, Alenina N, Bader M, Schütte T, Schuchardt M, van der Giet M, Henrich W, Muller DN, Felderhoff-Müser U, Scherjon S, Plösch T, Dechend R	Diabetes Mellitus in Pregnancy Leads to Growth Restriction and Epigenetic Modification of the Srebf2 Gene in Rat Fetuses	Hypertension	10.1161/HYPERTENSIONAHA.117.10782
Preclinical	Monkey	2010	Grayson BE, Levasseur PR, Williams SM, Smith MS, Marks DL, Grove KL	Changes in Melanocortin Expression and Inflammatory Pathways in Fetal Offspring of Nonhuman Primates Fed a High-Fat Diet	Endocrinology	10.1210/en.2009-1019
Preclinical	Rat	2020	Hachana S, Pouliot M, Couture R, Vaucher E	Diabetes-Induced Inflammation and Vascular Alterations in the Goto-Kakizaki Rat Retina	Current Eye Research	10.1080/02713683.2020.1712730
Preclinical	Meriones shawi	2017	Hammoum I, Mbarek S, Dellaa A, Dubus E, Baccouche B, Azaiz R, Charfeddine R, Picaud S, Ben Chaouacha-Chekir R	Study of retinal alterations in a high fat diet-induced type ii diabetes rodent: Meriones shawi	Acta Histochemica	10.1016/j.acthis.2016.05.005
Preclinical	Mouse	2019	Han R, Liu Z, Sun N, Liu S, Li L, Shen Y, Xiu J, Xu Q	BDNF Alleviates Neuroinflammation in the Hippocampus of Type 1 Diabetic Mice via Blocking the Aberrant HMGB1/RAGE/NF-kappa B Pathway	Aging and Disease	10.14336/AD.2018.0707
Preclinical	Mouse	2015	Hao S, Dey A, Yu X, Stranahan AM	Dietary obesity reversibly induces synaptic stripping by microglia and impairs hippocampal plasticity	Brain, Behavior and Immunity	10.1016/j.bbi.2015.08.023
Preclinical	Mouse	2019	Harrison L, Pfuhlmann K, Schriever SC, Pfluger PT	Profound weight loss induces reactive astrogliosis in the arcuate nucleus of obese mice.	Molecular metabolism	10.1016/j.molmet.2019.03.009
Preclinical	Mouse	2019	Hayden MR, Grant DG, Aroor AR, DeMarco VG	Empagliflozin Ameliorates Type 2 Diabetes-Induced Ultrastructural Remodeling of the Neurovascular Unit and Neuroglia in the Female db/db Mouse	Brain Sciences	10.3390/brainsci9030057
Preclinical	Mouse	2020	Hernández C, Arroba AI, Bogdanov P, Ramos H, Simó-Servat O, Simó R, Valverde AM	Effect of Topical Administration of Somatostatin on Retinal Inflammation and Neurodegeneration in an Experimental Model of Diabetes	Journal of Clinical Medicine	10.3390/jcm9082579
In vitro	Mouse	2018	Hidalgo-Lanussa O, Ávila-Rodriguez M, Baez-Jurado E, Zamudio J, Echeverria V, Garcia-Segura LM, Barreto GE	Tibolone Reduces Oxidative Damage and Inflammation in Microglia Stimulated with Palmitic Acid through Mechanisms Involving Estrogen Receptor Beta	Molecular Neurobiology	10.1007/s12035-017-0777-y
Preclinical	Mouse	2020	Hierro-Bujalance C, Infante-Garcia C, Del Marco A, Herrera M, Carranza-Naval MJ, Suarez J, Alves-Martinez P, Lubian-Lopez S, Garcia-Alloza M	Empagliflozin reduces vascular damage and cognitive impairment in a mixed murine model of Alzheimer’s disease and type 2 diabetes	Alzheimer's Research & Therapy	10.1186/s13195-020-00607-4
In vitro	Rat	2021	Hininger-Favier, I.; Thangthaeng, N.; Bielinski, D.F.; Fisher, D.R.; Poulose, S.M.; Shukitt-Hale, B.	Blueberries and insulin protect microglial cells against high glucose-induced inflammation and restore GLUT-1	Journal of Berry Research	10.3233/JBR-200628
Clinical	Human	2019	Hogenboom R, Kalsbeek MJ, Korpel NL, de Goede P, Koenen M, Buijs RM, Romijn JA, Swaab DF, Kalsbeek A, Yi CX	Loss of arginine vasopressin- and vasoactive intestinal polypeptide-containing neurons and glial cells in the suprachiasmatic nucleus of individuals with type 2 diabetes	Diabetologia	10.1007/s00125-019-4953-7
In vitro	Mouse	2019	Hsieh CF, Liu CK, Lee CT, Yu LE, Wang JY	Acute glucose fluctuation impacts microglial activity, leading to inflammatory activation or self-degradation	Scientific Reports	10.1038/s41598-018-37215-0
Preclinical; Clinical	Rat; Human	2017	Hu P, Hunt NH, Arfuso F, Shaw LC, Uddin MN, Zhu M, Devasahayam R, Adamson SJ, Benson VL, Chan-Ling T, Grant MB	Increased Indoleamine 2,3-Dioxygenase and Quinolinic Acid Expression in Microglia and Miller Cells of Diabetic Human and Rodent Retina	Investigative Ophthalmology & Visual Science	10.1167/iovs.17-21654
Preclinical	Mouse	2015	Hu P, Thinschmidt JS, Caballero S, Adamson S, Cole L, Chan-Ling T, Grant MB	Loss of survival factors and activation of inflammatory cascades in brain sympathetic centers in type 1 diabetic mice	American Journal of Physiology-Endocrinology and Metabolism	10.1152/ajpendo.00504.2014
Preclinical	Mouse	2013	Hu P, Thinschmidt JS, Yan Y, Hazra S, Bhatwadekar A, Caballero S, Salazar T, Miyan JA, Li W, Derbenev A, Zsombok A, Tikhonenko M, Dominguez JM 2nd, McGorray SP, Saban DR, Boulton ME, Busik JV, Raizada MK, Chan-Ling T, Grant MB	CNS Inflammation and Bone Marrow Neuropathy in Type 1 Diabetes	American Journal of Pathology	10.1016/j.ajpath.2013.07.009
Clinical	Human	2022	Hu Z, Mao X, Chen M, Wu X, Zhu T, Liu Y, Zhang Z, Fan W, Xie P, Yuan S, Liu Q.	Single-cell transcriptomics reveals novel role of microglia in fibrovascular membrane of proliferative diabetic retinopathy.	Diabetes	10.2337/db21-0551
In vitro	Mouse	2021	Huang L, You J, Yao Y, Xie M	High glucose induces pyroptosis of retinal microglia through NLPR3 inflammasome signaling.	Arquivos brasileiros de oftalmologia	10.5935/0004-2749.20210010
In vitro	Mouse	2019	Huang Y, Liao Z, Lin X, Wu X, Chen X, Bai X, Zhuang Y, Yang Y, Zhang J	Overexpression of miR-146a Might Regulate Polarization Transitions of BV-2 Cells Induced by High Glucose and Glucose Fluctuations	Frontiers in Endocrinology	10.3389/fendo.2019.00719
Preclinical	Rat	2014	Hussain S, Mansouri S, Sjöholm Å, Patrone C, Darsalia V	Evidence for Cortical Neuronal Loss in Male Type 2 Diabetic Goto-Kakizaki Rats	Journal of Alzheimers Disease	10.3233/JAD-131958
Preclinical	Rat	2014	Hwang IK, Choi JH, Nam SM, Park OK, Yoo DY, Kim W, Yi SS, Won MH, Seong JK, Yoon YS	Activation of microglia and induction of pro-inflammatory cytokines in the hippocampus of type 2 diabetic rats	Neurological Research	10.1179/1743132814Y.0000000330
Preclinical	Rat	2011	Ibrahim AS, El-Remessy AB, Matragoon S, Zhang W, Patel Y, Khan S, Al-Gayyar MM, El-Shishtawy MM, Liou GI	Retinal Microglial Activation and Inflammation Induced by Amadori-Glycated Albumin in a Rat Model of Diabetes	Diabetes	10.2337/db10-1160
Preclinical	Rat	2010	Ibrahim AS, El-Shishtawy MM, Peña A Jr, Liou GI	Genistein attenuates retinal inflammation associated with diabetes by targeting of microglial activation	Molecular Vision	PMC2965567
Preclinical	Mouse	2011	Ibrahim AS, El-Shishtawy MM, Zhang W, Caldwell RB, Liou GI	A(2A) Adenosine Receptor (A(2A)AR) as a Therapeutic Target in Diabetic Retinopathy	American Journal of Pathology	10.1016/j.ajpath.2011.01.018
Preclinical	Mouse	2020	Ide M, Sonoda N, Inoue T, Kimura S, Minami Y, Makimura H, Hayashida E, Hyodo F, Yamato M, Takayanagi R, Inoguchi T	The dipeptidyl peptidase-4 inhibitor, linagliptin, improves cognitive impairment in streptozotocin-induced diabetic mice by inhibiting oxidative stress and microglial activation	Plos One	10.1371/journal.pone.0228750
Preclinical	Mouse	2017	Infante-Garcia C, Jose Ramos-Rodriguez J, Marin-Zambrana Y, Teresa Fernandez-Ponce M, Casas L, Mantell C, Garcia-Alloza M	Mango leaf extract improves central pathology and cognitive impairment in a type 2 diabetes mouse model.	Brain pathology (Zurich, Switzerland)	10.1111/bpa.12433
Preclinical	Mouse	2016	Infante-Garcia C, Ramos-Rodriguez JJ, Galindo-Gonzalez L, Garcia-Alloza M	Long-term central pathology and cognitive impairment are exacerbated in a mixed model of Alzheimer's disease and type 2 diabetes	Psychoneuroendocrinology	10.1016/j.psyneuen.2015.12.001
Preclinical	Rat	2022	Jiang M, Xie H, Zhang C, Wang T, Tian H, Lu L, Xu JY, Xu GT, Liu L, Zhang J	Enhancing fractalkine/CX3CR1 signalling pathway can reduce neuroinflammation by attenuating microglia activation in experimental diabetic retinopathy	Journal of Cellular and Molecular Medicine	10.1111/jcmm.17179
in vitro	Mouse	2016	Jing GC, Zhang MR, Ji C, Zuo PP, Liu YQ, Gu B	Effect of Chinese herbal compound Naofucong on the inflammatory process induced by high glucose in BV-2 cells	Chinese Journal of Integrative Medicine	10.1007/s11655-016-2256-0
Preclinical	Mouse	2019	Jo DH, Yun JH, Cho CS, Kim JH, Kim JH, Cho CH	Interaction between microglia and retinal pigment epithelial cells determines the integrity of outer blood-retinal barrier in diabetic retinopathy	Glia	10.1002/glia.23542
Clinical	Human	2020	Kalsbeek MJ, Wolff SE, Korpel NL, la Fleur SE, Romijn JA, Fliers E, Kalsbeek A, Swaab DF, Huitinga I, Hol EM, Yi CX	The impact of antidiabetic treatment on human hypothalamic infundibular neurons and microglia	Jci Insight	10.1172/jci.insight.133868
In vitro ; Preclinical	Mouse	2012	Kappe C, Tracy LM, Patrone C, Iverfeldt K, Sjöholm Å	GLP-1 secretion by microglial cells and decreased CNS expression in obesity	Journal of Neuroinflammation	10.1186/1742-2094-9-276
Preclinical	Mouse	2021	Kawamura N, Katsuura G, Yamada-Goto N, Novianti E, Inui A, Asakawa A	Impaired brain fractalkine-CX3CR1 signaling is implicated in cognitive dysfunction in diet-induced obese mice.	BMJ open diabetes research & care	10.1136/bmjdrc-2020-001492
Preclinical	Mouse	2020	Kawamura N, Katsuura G, Yamada-Goto N, Novianti E, Inui A, Asakawa A	Reduced brain fractalkine-CX3CR1 signaling is involved in the impaired cognition of streptozotocin-treated mice	Ibro Reports	10.1016/j.ibror.2020.09.002
Preclinical	Rat	2013	Kermorvant-Duchemin E, Pinel AC, Lavalette S, Lenne D, Raoul W, Calippe B, Behar-Cohen F, Sahel JA, Guillonneau X, Sennlaub F	Neonatal Hyperglycemia Inhibits Angiogenesis and Induces Inflammation and Neuronal Degeneration in the Retina	Plos One	10.1371/journal.pone.0079545
Preclinical	Mouse	2013	Kezic JM, Chen X, Rakoczy EP, McMenamin PG	The Effects of Age and Cx(3)cr1 Deficiency on Retinal Microglia in the Ins2(Akita) Diabetic Mouse	Investigative Ophthalmology & Visual Science	10.1167/iovs.12-10876
Preclinical	Rat	2017	Kho AR, Choi BY, Kim JH, Lee SH, Hong DK, Lee SH, Jeong JH, Sohn M, Suh SW	Prevention of hypoglycemia-induced hippocampal neuronal death by N-acetyl-l-cysteine (NAC)	Amino Acids	10.1007/s00726-016-2370-5
In vitro ; Preclinical	Mouse	2019	Kim JD, Yoon NA, Jin S, Diano S	Microglial UCP2 Mediates Inflammation and Obesity Induced by High-Fat Feeding	Cell Metabolism	10.1016/j.cmet.2019.08.010
Preclinical	Rat	2015	Kim JH, Yoo BH, Won SJ, Choi BY, Lee BE, Kim IY, Kho A, Lee SH, Sohn M, Suh SW	Melatonin Reduces Hypoglycemia-Induced Neuronal Death in Rats	Neuroendocrinology	10.1159/000434722
Preclinical	Mouse	2019	Klein C, Jonas W, Wiedmer P, Schreyer S, Akyüz L, Spranger J, Hellweg R, Steiner B	High-fat Diet and Physical Exercise Differentially Modulate Adult Neurogenesis in the Mouse Hypothalamus.	Neuroscience	10.1016/j.neuroscience.2018.12.037
Preclinical	Rat	2004	Klein JP, Hains BC, Craner MJ, Black JA, Waxman SG	Apoptosis of vasopressinergic hypothalamic neurons in chronic diabetes mellitus	Neurobiology of Disease	10.1016/j.nbd.2003.10.009
Preclinical	Rat	2005	Krady JK, Basu A, Allen CM, Xu Y, LaNoue KF, Gardner TW, Levison SW	Minocycline reduces proinflammatory cytokine expression, microglial activation, and caspase-3 activation in a rodent model of diabetic retinopathy	Diabetes	10.2337/diabetes.54.5.1559
Clinical	Human	2004	Kuiper EJ, Witmer AN, Klaassen I, Oliver N, Goldschmeding R, Schlingemann RO	Differential expression of connective tissue growth factor in microglia and pericytes in the human diabetic retina	British Journal of Ophthalmology	10.1136/bjo.2003.032045
Preclinical	Mouse	2020	Lang X, Zhao N, He Q, Li X, Li X, Sun C, Zhang X	Treadmill exercise mitigates neuroinflammation and increases BDNF via activation of SIRT1 signaling in a mouse model of T2DM	Brain Research Bulletin	10.1016/j.brainresbull.2020.09.015
Preclinical	Mouse	2018	Lee CH, Kim HJ, Lee YS, Kang GM, Lim HS, Lee SH, Song DK, Kwon O, Hwang I, Son M, Byun K, Sung YH, Kim S, Kim JB, Choi EY, Kim YB, Kim K, Kweon MN, Sohn JW, Kim MS	Hypothalamic Macrophage Inducible Nitric Oxide Synthase Mediates Obesity-Associated Hypothalamic Inflammation.	Cell reports	10.1016/j.celrep.2018.09.070
Clinical	Human	2018	Lee H, Jang H, Choi YA, Kim HC, Chung H	Association Between Soluble CD14 in the Aqueous Humor and Hyperreflective Foci on Optical Coherence Tomography in Patients With Diabetic Macular Edema.	Investigative ophthalmology & visual science	10.1167/iovs.17-23042
Preclinical	Mouse	2015	Lee JJ, Wang PW, Yang IH, Huang HM, Chang CS, Wu CL, Chuang JH	High-Fat Diet Induces Toll-Like Receptor 4-Dependent Macrophage/Microglial Cell Activation and Retinal Impairment	Investigative Ophthalmology & Visual Science	10.1167/iovs.15-16504
Preclinical	Rat	2020	Lee JY, Park CS, Choi HY, Yune TY	Ginseng Extracts, GS-KG9 and GS-E3D, Prevent Blood–Brain Barrier Disruption and Thereby Inhibit Apoptotic Cell Death of Hippocampal Neurons in Streptozotocin-Induced Diabetic Rats	Nutrients	10.3390/nu12082383
Preclinical	Mouse	2018	Lee VK, Hosking BM, Holeniewska J, Kubala EC, Lundh von Leithner P, Gardner PJ, Foxton RH, Shima DT	BTBR ob/ob mouse model of type 2 diabetes exhibits early loss of retinal function and retinal inflammation followed by late vascular changes	Diabetologia	10.1007/s00125-018-4696-x
Preclinical	Rat	2021	Li H, Chen D, Sun W, Chen J, Luo C, Xu H, Ma JH, Tang S	K-ATP Opener Attenuates Diabetic-Induced Muller Gliosis and Inflammation by Modulating Kir6.1 in Microglia	Investigative Ophthalmology & Visual Science	10.1167/iovs.62.2.3
In vitro	Mouse	2020	Li H, Mei XY, Wang MN, Zhang TY, Zhang Y, Lu B, Sheng YC	Scutellarein alleviates the dysfunction of inner blood-retinal-barrier initiated by hyperglycemia-stimulated microglia cells	International Journal of Ophthalmology	10.18240/ijo.2020.10.05
Preclinical	Mouse	2021	Li X, Cai Y, Luo J, Ding J, Yao G, Xiao X, Tang Y, Liang Z	Metformin attenuates hypothalamic inflammation via downregulation of RIPK1-independent microglial necroptosis in diet-induced obese mice.	Cell death discovery	10.1038/s41420-021-00732-5
Preclinical	Rat	2021	Li X, He J, Li X, Li Y, Zhou Y, Cai S	Neu-P11-a novel melatonin receptor agonist, could improve the features of type-2 diabetes mellitus in rats	Endokrynologia Polska	10.5603/EP.a2021.0084
In vitro	Mouse	2021	Li Y, Long W, Gao M, Jiao F, Chen Z, Liu M, Yu L	TREM2 Regulates High Glucose-Induced Microglial Inflammation via the NLRP3 Signaling Pathway	Brain Sciences	10.3390/brainsci11070896
In vitro	Mouse	2021	Liu H, Bian W, Yang D, Yang M, Luo H	Inhibiting the Piezo1 channel protects microglia from acute hyperglycaemia damage through the JNK1 and mTOR signalling pathways	Life Sciences	10.1016/j.lfs.2020.118667
Preclinical	Rat	2009	Liu W, Xu GZ, Jiang CH, Da CD	Expression of Macrophage Colony-Stimulating Factor (M-CSF) and Its Receptor in Streptozotocin-Induced Diabetic Rats	Current Eye Research	10.1080/02713680802650369
In vitro	Rat	2011	Liu W, Xu GZ, Jiang CH, Tian J	Macrophage colony-stimulating factor and its receptor signaling augment glycated albumin-induced retinal microglial inflammation in vitro	Bmc Cell Biology	10.1186/1471-2121-12-5
In vitro; Preclinical	Mouse	2021	Liu X, Xu B, Gao S	Spleen Tyrosine Kinase Mediates Microglial Activation in Mice With Diabetic Retinopathy	Translational Vision Science & Technology	10.1167/tvst.10.4.20
In vitro ; Preclinical	Rat	2012	Liu Y, Biarnés Costa M, Gerhardinger C	IL-1β is upregulated in the diabetic retina and retinal vessels: cell-specific effect of high glucose and IL-1β autostimulation.	PLoS One	10.1371/journal.pone.0036949
Preclinical	Mouse	2021	Liu Y, Chen D, Smith A, Ye Q, Gao Y, Zhang W	Three-dimensional remodeling of functional cerebrovascular architecture and gliovascular unit in leptin receptor-deficient mice	Journal of Cerebral Blood Flow and Metabolism	10.1177/0271678X211006596
Preclinical	Mouse	2012	Liu Y, Leo LF, McGregor C, Grivitishvili A, Barnstable CJ, Tombran-Tink J	Pigment Epithelium-Derived Factor (PEDF) Peptide Eye Drops Reduce Inflammation, Cell Death and Vascular Leakage in Diabetic Retinopathy in Ins2(Akita) Mice	Molecular Medicine	10.2119/molmed.2012.00008
Preclinical	Rat	2016	Lo W, O'Donnell M, Tancredi D, Orgain M, Glaser N	Diabetic ketoacidosis in juvenile rats is associated with reactive gliosis and activation of microglia in the hippocampus	Pediatric Diabetes	10.1111/pedi.12251
Preclinical	Rat	2002	Luo Y, Kaur C, Ling EA	Neuronal and glial response in the rat hypothalamus-neurohypophysis complex with streptozotocin-induced diabetes	Brain Research	10.1016/S0006-8993(01)03258-9
Preclinical	Mouse	2014	Ma K, Xu Y, Wang C, Li N, Li K, Zhang Y, Li X, Yang Q, Zhang H, Zhu X, Bai H, Ben J, Ding Q, Li K, Jiang Q, Xu Y, Chen Q	A cross talk between class a scavenger receptor and receptor for advanced glycation end-products contributes to diabetic retinopathy	American Journal of Physiology-Endocrinology and Metabolism	10.1152/ajpendo.00378.2014
Preclinical	Mouse	2021	Ma X, Xiao W, Li H, Pang P, Xue F, Wan L, Pei L, Yan H	Metformin restores hippocampal neurogenesis and learning and memory via regulating gut microbiota in the obese mouse model	Brain Behavior and Immunity	10.1016/j.bbi.2021.02.011
Preclinical	Mouse	2018	Mäe MA, Li T, Bertuzzi G, Raschperger E, Vanlandewijck M, He L, Nahar K, Dalheim A, Hofmann JJ, Laviña B, Keller A, Betsholtz C, Genové G	Prolonged systemic hyperglycemia does not cause pericyte loss and permeability at the mouse blood-brain barrier	Scientific Reports	10.1038/s41598-018-35576-0
Preclinical	Mouse	2016	McGuiness B, Gibney SM, Beumer W, Versnel MA, Sillaber I, Harkin A, Drexhage HA	Exaggerated Increases in Microglia Proliferation, Brain Inflammatory Response and Sickness Behaviour upon Lipopolysaccharide Stimulation in Non-Obese Diabetic Mice	Neuroimmunomodulation	10.1159/000446370
Preclinical	Rat	2011	McVicar CM, Hamilton R, Colhoun LM, Gardiner TA, Brines M, Cerami A, Stitt AW	Intervention With an Erythropoietin-Derived Peptide Protects Against Neuroglial and Vascular Degeneration During Diabetic Retinopathy	Diabetes	10.2337/db11-0026
Preclinical	Mouse	2015	McVicar CM, Ward M, Colhoun LM, Guduric-Fuchs J, Bierhaus A, Fleming T, Schlotterer A, Kolibabka M, Hammes HP, Chen M, Stitt AW	Role of the receptor for advanced glycation endproducts (RAGE) in retinal vasodegenerative pathology during diabetes in mice	Diabetologia	10.1007/s00125-015-3523-x
In vitro ; Preclinical	Mouse	2019	Mei X, Zhang T, Ouyang H, Lu B, Wang Z, Ji L	Scutellarin alleviates blood-retina-barrier oxidative stress injury initiated by activated microglia cells during the development of diabetic retinopathy	Biochemical Pharmacology	10.1016/j.bcp.2018.11.011
In vitro	Mouse	2018	Mei X, Zhou L, Zhang T, Lu B, Sheng Y, Ji L	Chlorogenic acid attenuates diabetic retinopathy by reducing VEGF expression and inhibiting VEGF-mediated retinal neoangiogenesis	Vascular Pharmacology	10.1016/j.vph.2017.11.002
Preclinical	Mouse	2017	Mei XY, Zhou LY, Zhang TY, Lu B, Ji LL	Scutellaria barbata attenuates diabetic retinopathy by preventing retinal inflammation and the decreased expression of tight junction protein	International Journal of Ophthalmology	10.18240/ijo.2017.06.07
Clinical	Human	2019	Midena E, Micera A, Frizziero L, Pilotto E, Esposito G, Bini S	Sub-threshold micropulse laser treatment reduces inflammatory biomarkers in aqueous humour of diabetic patients with macular edema	Scientific Reports	10.1038/s41598-019-46515-y
Preclinical	Rat	2019	Milanova IV, Kalsbeek MJT, Wang XL, Korpel NL, Stenvers DJ, Wolff SEC, de Goede P, Heijboer AC, Fliers E, la Fleur SE, Kalsbeek A, Yi CX	Diet-Induced Obesity Disturbs Microglial Immunometabolism in a Time-of-Day Manner	Frontiers in Endocrinology	10.3389/fendo.2019.00424
Preclinical	Rat; Mouse	2009	Milanski M, Degasperi G, Coope A, Morari J, Denis R, Cintra DE, Tsukumo DM, Anhe G, Amaral ME, Takahashi HK, Curi R, Oliveira HC, Carvalheira JB, Bordin S, Saad MJ, Velloso LA	Saturated fatty acids produce an inflammatory response predominantly through the activation of TLR4 signaling in hypothalamus: implications for the pathogenesis of obesity	The Journal of Neuroscience	10.1523/JNEUROSCI.2760-08.2009
Preclinical	Mouse	2021	Mills SA, Jobling AI, Dixon MA, Bui BV, Vessey KA, Phipps JA, Greferath U, Venables G, Wong VHY, Wong CHY, He Z, Hui F, Young JC, Tonc J, Ivanova E, Sagdullaev BT, Fletcher EL	Fractalkine-induced microglial vasoregulation occurs within the retina and is altered early in diabetic retinopathy	Proceedings of the National Academy of Sciences of the United States of America	10.1073/pnas.2112561118
Preclinical	Mouse	2018	Minami Y, Sonoda N, Hayashida E, Makimura H, Ide M, Ikeda N, Ohgidani M, Kato TA, Seki Y, Maeda Y, Kanba S, Takayanagi R, Ogawa Y, Inoguchi T	p66Shc Signaling Mediates Diabetes-Related Cognitive Decline	Scientific Reports	10.1038/s41598-018-21426-6
Preclinical	Mouse	2020	Minaya DM, Turlej A, Joshi A, Nagy T, Weinstein N, DiLorenzo P, Hajnal A, Czaja K	Consumption of a high energy density diet triggers microbiota dysbiosis, hepatic lipidosis, and microglia activation in the nucleus of the solitary tract in rats	Nutrition & Diabetes	10.1038/s41387-020-0119-4
Preclinical	Mouse	2021	Monickaraj F, Oruganti SR, McGuire P, Das A	A potential novel therapeutic target in diabetic retinopathy: a chemokine receptor (CCR2/CCR5) inhibitor reduces retinal vascular leakage in an animal model	Graefes Archive for Clinical and Experimental Ophthalmology	10.1007/s00417-020-04884-5
Preclinical	Mouse	2014	Morari J, Anhe GF, Nascimento LF, de Moura RF, Razolli D, Solon C, Guadagnini D, Souza G, Mattos AH, Tobar N, Ramos CD, Pascoal VD, Saad MJ, Lopes-Cendes I, Moraes JC, Velloso LA	Fractalkine (CX3CL1) Is Involved in the Early Activation of Hypothalamic Inflammation in Experimental Obesity	Diabetes	10.2337/db13-1495
Preclinical	Rat	2014	Nagayach A, Patro N, Patro I	Experimentally induced diabetes causes glial activation, glutamate toxicity and cellular damage leading to changes in motor function	Frontiers in Cellular Neuroscience	10.3389/fncel.2014.00355
Preclinical	Rat	2014	Nagayach A, Patro N, Patro I	Astrocytic and microglial response in experimentally induced diabetic rat brain	Metabolic Brain Disease	10.1007/s11011-014-9562-z
Preclinical	Rat	2022	Natrus LV, Osadchuk YS, Lisakovska OO, Labudzinskyi DO, Klys YG, Chaikovsky YB	Effect of Propionic Acid on Diabetes-Induced Impairment of Unfolded Protein Response Signaling and Astrocyte/Microglia Crosstalk in Rat Ventromedial Nucleus of the Hypothalamus.	Neural plasticity	10.1155/2022/6404964
Preclinical	Mouse	2017	Naznin F, Sakoda H, Okada T, Tsubouchi H, Waise TM, Arakawa K, Nakazato M	Canagliflozin, a sodium glucose cotransporter 2 inhibitor, attenuates obesity-induced inflammation in the nodose ganglion, hypothalamus, and skeletal muscle of mice	European Journal of Pharmacology	10.1016/j.ejphar.2016.11.028
Preclinical	Mouse	2022	Nie R, Lu J, Xu R, Yang J, Shen X, Ouyang X, Zhu D, Huang Y, Zhao T, Zhao X, Lu Y, Qian M, Wang J, Shen X	Ipriflavone as a non-steroidal glucocorticoid receptor antagonist ameliorates diabetic cognitive impairment in mice	Aging Cell	10.1111/acel.13572
In vitro	Human	2019	Oh S, Son M, Choi J, Choi CH, Park KY, Son KH, Byun K	Phlorotannins from Ecklonia cava Attenuates Palmitate-Induced Endoplasmic Reticulum Stress and Leptin Resistance in Hypothalamic Neurons.	Marine drugs	10.3390/md17100570
Preclinical	Rat	2010	Oh-I S, Thaler JP, Ogimoto K, Wisse BE, Morton GJ, Schwartz MW	Central administration of interleukin-4 exacerbates hypothalamic inflammation and weight gain during high-fat feeding.	American journal of physiology. Endocrinology and metabolism	10.1152/ajpendo.00026.2010
Preclinical	Mouse	2018	Okuyama S, Shinoka W, Nakamura K, Kotani M, Sawamoto A, Sugawara K, Sudo M, Nakajima M, Furukawa Y	Suppressive effects of the peel of Citrus kawachiensis (Kawachi Bankan) on astroglial activation, tau phosphorylation, and inhibition of neurogenesis in the hippocampus of type 2 diabetic db/db mice	Bioscience Biotechnology and Biochemistry	10.1080/09168451.2018.1469396
Preclinical	Mouse	2016	Oliveira WH, Nunes AK, França ME, Santos LA, Lós DB, Rocha SW, Barbosa KP, Rodrigues GB, Peixoto CA	Effects of metformin on inflammation and short-term memory in streptozotocin-induced diabetic mice	Brain Research	10.1016/j.brainres.2016.05.013
Preclinical	Rat	2011	Omri S, Behar-Cohen F, de Kozak Y, Sennlaub F, Verissimo LM, Jonet L, Savoldelli M, Omri B, Crisanti P	Microglia/Macrophages Migrate through Retinal Epithelium Barrier by a Transcellular Route in Diabetic Retinopathy Role of PKC zeta in the Goto Kakizaki Rat Model	American Journal of Pathology	10.1016/j.ajpath.2011.04.018
Preclinical	Mouse	2022	Ouyang H, Du A, Zhou L, Zhang T, Lu B, Wang Z, Ji L	Chlorogenic acid improves diabetic retinopathy by alleviating blood-retinal-barrier dysfunction via inducing Nrf2 activation	Phytotherapy Research	10.1002/ptr.7401
Preclinical	Mouse	2018	Ouyang H, Mei X, Zhang T, Lu B, Ji L	Ursodeoxycholic acid ameliorates diabetic retinopathy via reducing retinal inflammation and reversing the breakdown of blood-retinal barrier.	European journal of pharmacology	10.1016/j.ejphar.2018.09.027
Preclinical	Mouse	2021	Paladugu L, Gharaibeh A, Kolli N, Learman C, Hall TC, Li L, Rossignol J, Maiti P, Dunbar GL	Liraglutide Has Anti-Inflammatory and Anti-Amyloid Properties in Streptozotocin-Induced and 5xFAD Mouse Models of Alzheimer’s Disease	International Journal of Molecular Sciences	10.3390/ijms22020860
Preclinical	Rat	2021	Park YG, Lee JY, Kim C, Park YH	Early Microglial Changes Associated with Diabetic Retinopathy in Rats with Streptozotocin-Induced Diabetes	Journal of Diabetes Research	10.1155/2021/4920937
In vitro	Rat	2010	Pereira Tde O, da Costa GN, Santiago AR, Ambrósio AF, dos Santos PF	High glucose enhances intracellular Ca2+ responses triggered by purinergic stimulation in retinal neurons and microglia	Brain Research	10.1016/j.brainres.2009.12.034
Preclinical	Mouse	2018	Pfuhlmann K, Schriever SC, Legutko B, Baumann P, Harrison L, Kabra DG, Baumgart EV, Tschöp MH, Garcia-Caceres C, Pfluger PT	Calcineurin A beta deficiency ameliorates HFD-induced hypothalamic astrocytosis in mice.	Journal of neuroinflammation	10.1186/s12974-018-1076-x
Preclinical	Rat	2014	Piazza FV, Segabinazi E, Centenaro LA, do Nascimento PS, Achaval M, Marcuzzo S	Enriched environment induces beneficial effects on memory deficits and microglial activation in the hippocampus of type 1 diabetic rats	Metabolic Brain Disease	10.1007/s11011-013-9467-2
Preclinical	Rat	2019	Piazza FV, Segabinazi E, de Meireles ALF, Mega F, Spindler CF, Augustin OA, Salvalaggio GDS, Achaval M, Kruse MS, Coirini H, Marcuzzo S	Severe Uncontrolled Maternal Hyperglycemia Induces Microsomia and Neurodevelopment Delay Accompanied by Apoptosis, Cellular Survival, and Neuroinflammatory Deregulation in Rat Offspring Hippocampus	Cellular and Molecular Neurobiology	10.1007/s10571-019-00658-8
Preclinical	Mouse	2014	Portillo JA, Greene JA, Okenka G, Miao Y, Sheibani N, Kern TS, Subauste CS	CD40 promotes the development of early diabetic retinopathy in mice	Diabetologia	10.1007/s00125-014-3321-x
Preclinical	Mouse	2017	Portillo JC, Lopez Corcino Y, Miao Y, Tang J, Sheibani N, Kern TS, Dubyak GR, Subauste CS	CD40 in Retinal Muller Cells Induces P2X(7)-Dependent Cytokine Expression in Macrophages/Microglia in Diabetic Mice and Development of Early Experimental Diabetic Retinopathy	Diabetes	10.2337/db16-0051
Preclinical	Mouse	2021	Pretz D, Le Foll C, Rizwan MZ, Lutz TA, Tups A	Hyperleptinemia as a contributing factor for the impairment of glucose intolerance in obesity	Faseb Journal	10.1096/fj.202001147R
In vitro	Rat	2007	Quan Y, Du J, Wang X	High glucose stimulates GRO secretion from rat microglia via ROS, PKC, and NF-kappa B pathways	Journal of Neuroscience Research	10.1002/jnr.21421
In vitro	Rat	2011	Quan Y, Jiang CT, Xue B, Zhu SG, Wang X	High glucose stimulates TNFα and MCP-1 expression in rat microglia via ROS and NF-κB pathways	Acta Pharmacologica Sinica	10.1038/aps.2010.174
Preclinical	Mouse	2016	Ramos-Rodriguez JJ, Infante-Garcia C, Galindo-Gonzalez L, Garcia-Molina Y, Lechuga-Sancho A, Garcia-Alloza M	Increased Spontaneous Central Bleeding and Cognition Impairment in APP/PS1 Mice with Poorly Controlled Diabetes Mellitus	Molecular Neurobiology	10.1007/s12035-015-9311-2
Preclinical	Mouse	2015	Ramos-Rodriguez JJ, Jimenez-Palomares M, Murillo-Carretero MI, Infante-Garcia C, Berrocoso E, Hernandez-Pacho F, Lechuga-Sancho AM, Cozar-Castellano I, Garcia-Alloza M	Central vascular disease and exacerbated pathology in a mixed model of type 2 diabetes and Alzheimer's disease	Psychoneuroendocrinology	10.1016/j.psyneuen.2015.07.606
Preclinical	Mouse	2017	Ramos-Rodriguez JJ, Sanchez-Sotano D, Doblas-Marquez A, Infante-Garcia C, Lubian-Lopez S, Garcia-Alloza M	Intranasal insulin reverts central pathology and cognitive impairment in diabetic mother offspring	Molecular Neurodegeneration	10.1186/s13024-017-0198-4
Preclinical	Rat	2014	Rana I, Badoer E, Alahmadi E, Leo CH, Woodman OL, Stebbing MJ	Microglia are Selectively Activated in Endocrine and Cardiovascular Control Centres in Streptozotocin-Induced Diabetic Rats	Journal of Neuroendocrinology	10.1111/jne.12161
Preclinical	Rat; Mouse	2014	Rangasamy S, McGuire PG, Franco Nitta C, Monickaraj F, Oruganti SR, Das A	Chemokine Mediated Monocyte Trafficking into the Retina: Role of Inflammation in Alteration of the Blood-Retinal Barrier in Diabetic Retinopathy	Plos One	10.1371/journal.pone.0108508
Preclinical	Rat	2018	Renaud J, Bassareo V, Beaulieu J, Pinna A, Schlich M, Lavoie C, Murtas D, Simola N, Martinoli MG	Dopaminergic neurodegeneration in a rat model of long-term hyperglycemia: preferential degeneration of the nigrostriatal motor pathway	Neurobiology of Aging	10.1016/j.neurobiolaging.2018.05.010
Preclinical	Mouse	2017	Richa R, Yadawa AK, Chaturvedi CM	Hyperglycemia and high nitric oxide level induced oxidative stress in the brain and molecular alteration in the neurons and glial cells of laboratory mouse, Mus musculus	Neurochemistry International	10.1016/j.neuint.2016.12.008
Preclinical	Mouse	2020	Robison LS, Albert NM, Camargo LA, Anderson BM, Salinero AE, Riccio DA, Abi-Ghanem C, Gannon OJ, Zuloaga KL	High-Fat Diet-Induced Obesity Causes Sex-Specific Deficits in Adult Hippocampal Neurogenesis in Mice	Eneuro	10.1523/ENEURO.0391-19.2019
Preclinical	Mouse	2019	Rom S, Zuluaga-Ramirez V, Gajghate S, Seliga A, Winfield M, Heldt NA, Kolpakov MA, Bashkirova YV, Sabri AK, Persidsky Y	Hyperglycemia-Driven Neuroinflammation Compromises BBB Leading to Memory Loss in Both Diabetes Mellitus (DM) Type 1 and Type 2 Mouse Models	Molecular Neurobiology	10.1007/s12035-018-1195-5
Preclinical	Mouse	2021	Romero-Juárez PA, Visco DB, Manhães-de-Castro R, Urquiza-Martínez MV, Saavedra LM, González-Vargas MC, Mercado-Camargo R, Aquino JS, Toscano AE, Torner L, Guzmán-Quevedo O	Dietary flavonoid kaempferol reduces obesity-associated hypothalamic microglia activation and promotes body weight loss in mice with obesity	Nutritional Neuroscience	10.1080/1028415X.2021.2012629
Preclinical	Rat	2000	Rungger-Brändle E, Dosso AA, Leuenberger PM	Glial reactivity, an early feature of diabetic retinopathy	Investigative Ophthalmology & Visual Science	10845624
In vitro	Rat	2015	Sabokdast M, Habibi-Rezaei M, Moosavi-Movahedi AA, Ferdousi M, Azimzadeh-Irani E, Poursasan N	Protection by beta-Hydroxybutyric acid against insulin glycation, lipid peroxidation and microglial cell apoptosis	DARU Journal of Pharmaceutical Sciences volume	10.1186/s40199-015-0126-5
Preclinical	Mouse	2021	Sakurai M, Iwasa R, Sakai Y, Morimoto M	Minocycline prevents depression-like behavior in streptozotocin-induced diabetic mice	Neuropathology	10.1111/neup.12706
Preclinical	Rat	2016	Sánchez-Sarasúa S, Moustafa S, García-Avilés Á, López-Climent MF, Gómez-Cadenas A, Olucha-Bordonau FE, Sánchez-Pérez AM	The effect of abscisic acid chronic treatment on neuroinflammatory markers and memory in a rat model of high-fat diet induced neuroinflammation	Nutrition & Metabolism	10.1186/s12986-016-0137-3
Preclinical	Mouse	2021	Santos DF, Pais M, Santos CN, Silva GA	Polyphenol Metabolite Pyrogallol-O-Sulfate Decreases Microglial Activation and VEGF in Retinal Pigment Epithelium Cells and Diabetic Mouse Retina	International Journal of Molecular Sciences	10.3390/ijms222111402
Preclinical	Rat	2018	Satrom KM, Ennis K, Sweis BM, Matveeva TM, Chen J, Hanson L, Maheshwari A, Rao R	Neonatal hyperglycemia induces CXCL10/CXCR3 signaling and microglial activation and impairs long-term synaptogenesis in the hippocampus and alters behavior in rats	Journal of Neuroinflammation	10.1186/s12974-018-1121-9
Preclinical	Rat	2019	Schlotterer A, Kolibabka M, Lin J, Acunman K, Dietrich N, Sticht C, Fleming T, Nawroth P, Hammes HP	Methylglyoxal induces retinopathy-type lesions in the absence of hyperglycemia: studies in a rat model	Faseb Journal	10.1096/fj.201801146RR
In vitro	Human	2006	Schmitt A, Bigl K, Meiners I, Schmitt J	Induction of reactive oxygen species and cell survival in the presence of advanced glycation end products and similar structures	Biochimica et Biophysica Acta	10.1016/j.bbamcr.2006.07.006
In vitro	Human	2011	Shaikh SB, Uy B, Perera A, Nicholson LF	AGEs-RAGE mediated up-regulation of connexin43 in activated human microglial CHME-5 cells	Neurochemistry International	10.1016/j.neuint.2012.02.023
Preclinical; Clinical	Mouse	2022	Sheikh MH, Errede M, d'Amati A, Khan NQ, Fanti S, Loiola RA, McArthur S, Purvis GSD, O'Riordan CE, Ferorelli D, Dell'Erba A, Kieswich J, Reutelingsperger C, Maiorano E, Yaqoob M, Thiemermann C, Baragetti A, Catapano AL, Norata GD, Marelli-Berg F, Virgintino D, Solito E	Impact of metabolic disorders on the structural, functional, and immunological integrity of the blood-brain barrier: Therapeutic avenues	Faseb Journal	10.1096/fj.202101297R
In vitro	Rat	2017	Shen C, Ma Y, Zeng Z, Yin Q, Hong Y, Hou X, Liu X	RAGE-Specific Inhibitor FPS-ZM1 Attenuates AGEs-Induced Neuroinflammation and Oxidative Stress in Rat Primary Microglia	Neurochemical Research	10.1007/s11064-017-2321-x
In vitro ; Preclinical	Rat	2017	Shen Y, Kapfhamer D, Minnella AM, Kim JE, Won SJ, Chen Y, Huang Y, Low LH, Massa SM, Swanson RA	Bioenergetic state regulates innate inflammatory responses through the transcriptional co-repressor CtBP	Nature Communications	10.1038/s41467-017-00707-0
Preclinical	Mouse	2020	Shi S, Yin HJ, Li J, Wang L, Wang WP, Wang XL	Studies of pathology and pharmacology of diabetic encephalopathy with KK-Ay mouse model	Cns Neuroscience & Therapeutics	10.1111/cns.13201
In vitro ; Preclinical	Mouse	2018	Shi Y, Guo X, Zhang J, Zhou H, Sun B, Feng J	DNA binding protein HMGB1 secreted by activated microglia promotes the apoptosis of hippocampal neurons in diabetes complicated with OSA	Brain Behavior and Immunity	10.1016/j.bbi.2018.06.012
Preclinical	Mouse	2021	Shinohara M, Kikuchi M, Onishi-Takeya M, Tashiro Y, Suzuki K, Noda Y, Takeda S, Mukouzono M, Nagano S, Fukumori A, Morishita R, Nakaya A, Sato N	Upregulated expression of a subset of genes in APP;ob/ob mice: Evidence of an interaction between diabetes-linked obesity and Alzheimer's disease	Faseb Bioadvances	10.1096/fba.2020-00151
Preclinical	Mouse	2020	Shinohara M, Tashiro Y, Shinohara M, Hirokawa J, Suzuki K, Onishi-Takeya M, Mukouzono M, Takeda S, Saito T, Fukumori A, Saido TC, Morishita R, Sato N	Increased levels of A beta 42 decrease the lifespan of ob/ob mice with dysregulation of microglia and astrocytes	Faseb Journal	10.1096/fj.201901028RR
In vitro	Mouse	2015	Song J, Lee JE	ASK1 modulates the expression of microRNA Let7A in microglia under high glucose in vitro condition	Frontiers in Cellular Neuroscience	10.3389/fncel.2015.00198
Preclinical	Rat	2020	Sousa FJ, Correia RG, Cruz AF, Martins JM, Rodrigues MS, Gomes CA, Ambrósio AF, Baptista FI	Sex differences in offspring neurodevelopment, cognitive performance and microglia morphology associated with maternal diabetes: Putative targets for insulin therapy.	Brain, behavior, & immunity - health	10.1016/j.bbih.2020.100075
Preclinical	Rat	2014	Srodulski S, Sharma S, Bachstetter AB, Brelsfoard JM, Pascual C, Xie XS, Saatman KE, Van Eldik LJ, Despa F	Neuroinflammation and neurologic deficits in diabetes linked to brain accumulation of amylin	Molecular Neurodegeneration	10.1186/1750-1326-9-30
Preclinical	Rat	2020	Stein LM, Lhamo R, Cao A, Workinger J, Tinsley I, Doyle RP, Grill HJ, Hermann GE, Rogers RC, Hayes MR	Dorsal vagal complex and hypothalamic glia differentially respond to leptin and energy balance dysregulation.	Translational psychiatry	10.1038/s41398-020-0767-0
In vitro	Rat	2006	Stolzing A, Widmer R, Jung T, Voss P, Grune T	Degradation of glycated bovine serum albumin in microglial cells	Free Radical Biology and Medicine	10.1016/j.freeradbiomed.2005.10.061
Preclinical	Mouse	2016	Stranahan AM, Hao S, Dey A, Yu X, Baban B	Blood-brain barrier breakdown promotes macrophage infiltration and cognitive impairment in leptin receptor-deficient mice	Journal of Cerebral Blood Flow and Metabolism	10.1177/0271678X16642233
Preclinical	Mouse	2020	Sugiyama M, Banno R, Yaginuma H, Taki K, Mizoguchi A, Tsunekawa T, Onoue T, Takagi H, Ito Y, Iwama S, Goto M, Suga H, Komine O, Yamanaka K, Arima H	Hypothalamic glial cells isolated by MACS reveal that microglia and astrocytes induce hypothalamic inflammation via different processes under high-fat diet conditions.	Neurochemistry international	10.1016/j.neuint.2020.104733
Preclinical	Rat	2005	Suh SW, Fan Y, Hong SM, Liu Z, Matsumori Y, Weinstein PR, Swanson RA, Liu J	Hypoglycemia induces transient neurogenesis and subsequent progenitor cell loss in the rat hippocampus.	Diabetes	10.2337/diabetes.54.2.500
Preclinical	Mouse	2021	Sun L, Wang R, Hu G, Liu H, Lv K, Duan Y, Shen N, Wu J, Hu J, Liu Y, Jin Q, Zhang F, Xu X	Single cell RNA sequencing (scRNA-Seq) deciphering pathological alterations in streptozotocin-induced diabetic retinas	Experimental Eye Research	10.1016/j.exer.2021.108718
Preclinical	Rat	2021	Syeda T, Sánchez-Tapia M, Orta I, Granados-Portillo O, Pérez-Jimenez L, Rodríguez-Callejas JD, Toribio S, Silva-Lucero MD, Rivera AL, Tovar AR, Torres N, Perez-Cruz C	Bioactive Foods Decrease Liver and Brain Alterations Induced by a High-Fat-Sucrose Diet through Restoration of Gut Microbiota and Antioxidant Enzymes.	Nutrients	10.3390/nu14010022
Preclinical	Rat	2017	Szabó K, Énzsöly A, Dékány B, Szabó A, Hajdú RI, Radovits T, Mátyás C, Oláh A, Laurik LK, Somfai GM, Merkely B, Szél Á, Lukáts Á	Histological Evaluation of Diabetic Neurodegeneration in the Retina of Zucker Diabetic Fatty (ZDF) Rats	Scientific Reports	10.1038/s41598-017-09068-6
Clinical	Human	2019	Tanaka M, Yamakage H, Masuda S, Inoue T, Ohue-Kitano R, Araki R, Matoba Y, Saito M, Nagaoka T, Yonezawa K, Tanaka T, Suzuki M, Sawamura M, Nishimura M, Odori S, Wada H, Kotani K, Kusakabe T, Shimatsu A, Hasegawa K, Satoh-Asahara N	Serum soluble TREM2 is a potential novel biomarker of cognitive impairment in Japanese non-obese patients with diabetes Introduction	Diabetes & Metabolism	10.1016/j.diabet.2017.06.006
Preclinical	Mouse	2018	Tarantini S, Valcarcel-Ares MN, Yabluchanskiy A, Tucsek Z, Hertelendy P, Kiss T, Gautam T, Zhang XA, Sonntag WE, de Cabo R, Farkas E, Elliott MH, Kinter MT, Deak F, Ungvari Z, Csiszar A	Nrf2 Deficiency Exacerbates Obesity-Induced Oxidative Stress, Neurovascular Dysfunction, Blood-Brain Barrier Disruption, Neuroinflammation, Amyloidogenic Gene Expression, and Cognitive Decline in Mice, Mimicking the Aging Phenotype.	The journals of gerontology. Series A, Biological sciences and medical sciences	10.1093/gerona/glx177
Preclinical	Rat; Mouse	2012	Thaler JP, Yi CX, Schur EA, Guyenet SJ, Hwang BH, Dietrich MO, Zhao X, Sarruf DA, Izgur V, Maravilla KR, Nguyen HT, Fischer JD, Matsen ME, Wisse BE, Morton GJ, Horvath TL, Baskin DG, Tschöp MH, Schwartz MW	Obesity is associated with hypothalamic injury in rodents and humans	The Journal of Clinical Investigation	10.1172/JCI59660
Preclinical	Mouse	2019	Ting KK, Zhao Y, Shen W, Coleman P, Yam M, Chan-Ling T, Li J, Moller T, Gillies M, Vadas MA, Gamble JR	Therapeutic regulation of VE-cadherin with a novel oligonucleotide drug for diabetic eye complications using retinopathy mouse models	Diabetologia	10.1007/s00125-018-4770-4
Preclinical	Rat	2020	Tomassoni D, Martinelli I, Moruzzi M, Micioni Di Bonaventura MV, Cifani C, Amenta F, Tayebati SK	Obesity and Age-Related Changes in the Brain of the ZuckerLepr(fa/fa)Rats	Nutrients	10.3390/nu12051356
Preclinical	Rat	2020	Tomita N, Nakamura T, Sunden Y, Miyata H, Morita T	Temporal analysis of histopathology and cytokine expression in the rat cerebral cortex after insulin-induced hypoglycemia	Neuropathology	10.1111/neup.12643
Preclinical	Rat	2009	Tsai GY, Cui JZ, Syed H, Xia Z, Ozerdem U, McNeill JH, Matsubara JA	Effect of N-acetylcysteine on the early expression of inflammatory markers in the retina and plasma of diabetic rats	Clinical and Experimental Ophthalmology	10.1111/j.1442-9071.2009.02000.x
Preclinical	Mouse	2017	Tsunekawa T, Banno R, Mizoguchi A, Sugiyama M, Tominaga T, Onoue T, Hagiwara D, Ito Y, Iwama S, Goto M, Suga H, Sugimura Y, Arima H	Deficiency of PTP1B Attenuates Hypothalamic Inflammation via Activation of the JAK2-STAT3 Pathway in Microglia.	EBioMedicine	10.1016/j.ebiom.2017.01.007
In vitro	Mouse	2021	Udomruk S, Wudtiwai B, Hla Shwe T, Phitak T, Pothacharoen P, Phimphilai M, Kongtawelert P	Sesamin suppresses advanced glycation end products induced microglial reactivity using BV2 microglial cell line as a model	Brain Research Bulletin	10.1016/j.brainresbull.2021.04.012
Preclinical	Mouse	2017	Valdearcos M, Douglass JD, Robblee MM, Dorfman MD, Stifler DR, Bennett ML, Gerritse I, Fasnacht R, Barres BA, Thaler JP, Koliwad SK	Microglial Inflammatory Signaling Orchestrates the Hypothalamic Immune Response to Dietary Excess and Mediates Obesity Susceptibility.	Cell metabolism	10.1016/j.cmet.2017.05.015
Preclinical	Mouse	2014	Valdearcos M, Robblee MM, Benjamin DI, Nomura DK, Xu AW, Koliwad SK	Microglia Dictate the Impact of Saturated Fat Consumption on Hypothalamic Inflammation and Neuronal Function	Cell Reports	10.1016/j.celrep.2014.11.018
Preclinical	Mouse	2017	Van Bergen T, Hu TT, Etienne I, Reyns GE, Moons L, Feyen JHM	Neutralization of placental growth factor as a novel treatment option in diabetic retinopathy.	Experimental eye research	10.1016/j.exer.2017.09.012
Preclinical	Rat	2015	van der Harg JM, Eggels L, Ruigrok SR, Hoozemans JJ, la Fleur SE, Scheper W	Neuroinflammation is not a Prerequisite for Diabetes-induced Tau Phosphorylation	Frontiers in Neuroscience	10.3389/fnins.2015.00432
Preclinical	Mouse	2020	Van Hove I, De Groef L, Boeckx B, Modave E, Hu TT, Beets K, Etienne I, Van Bergen T, Lambrechts D, Moons L, Feyen JHM, Porcu M	Single-cell transcriptome analysis of the Akimba mouse retina reveals cell-type-specific insights into the pathobiology of diabetic retinopathy	Diabetologia	10.1007/s00125-020-05218-0
Preclinical	Mouse	2021	Vander Velden JW, Osborne DM	Obesity Prevents S-Adenosylmethionine-Mediated Improvements in Age-Related Peripheral and Hippocampal Outcomes	Nutrients	10.3390/nu13041201
Preclinical	Mouse	2016	Vinuesa A, Pomilio C, Menafra M, Bonaventura MM, Garay L, Mercogliano MF, Schillaci R, Lux Lantos V, Brites F, Beauquis J, Saravia F	Juvenile exposure to a high fat diet promotes behavioral and limbic alterations in the absence of obesity	Psychoneuroendocrinology	10.1016/j.psyneuen.2016.06.004
Clinical	Human	2020	Vishwakarma S, Gupta RK, Jakati S, Tyagi M, Pappuru RR, Reddig K, Hendricks G, Volkert MR, Khanna H, Chhablani J, Kaur I	Molecular Assessment of Epiretinal Membrane: Activated Microglia, Oxidative Stress and Inflammation.	Antioxidants (Basel, Switzerland)	10.3390/antiox9080654
Clinical	Human	2016	Vujosevic S, Micera A, Bini S, Berton M, Esposito G, Midena E	Proteome analysis of retinal glia cells-related inflammatory cytokines in the aqueous humour of diabetic patients	Acta Ophthalmologica	10.1111/aos.12812
In vitro ; Preclinical	Rat	2017	Vuong B, Odero G, Rozbacher S, Stevenson M, Kereliuk SM, Pereira TJ, Dolinsky VW, Kauppinen TM	Exposure to gestational diabetes mellitus induces neuroinflammation, derangement of hippocampal neurons, and cognitive changes in rat offspring	Journal of Neuroinflammation	10.1186/s12974-017-0859-9
Preclinical	Mouse	2015	Waise TMZ, Toshinai K, Naznin F, NamKoong C, Md Moin AS, Sakoda H, Nakazato M	One-day high-fat diet induces inflammation in the nodose ganglion and hypothalamus of mice	Biochemical and Biophysical Research Communications	10.1016/j.bbrc.2015.07.097
In vitro	Rat	2007	Wang AL, Li Z, Yuan M, Yu AC, Zhu X, Tso MO	Sinomenine inhibits activation of rat retinal microglia induced by advanced glycation end products	International Immunopharmacology	10.1016/j.intimp.2007.07.030
In vitro	Rat	2007	Wang AL, Yu AC, He QH, Zhu X, Tso MO	AGEs mediated expression and secretion of TNF alpha in rat retinal microglia.	Experimental eye research	10.1016/j.exer.2007.01.011
Preclinical	Zebrafish	2020	Wang J, Li Y, Lai K, Zhong Q, Demin KA, Kalueff AV, Song C	High-glucose/high-cholesterol diet in zebrafish evokes diabetic and affective pathogenesis: The role of peripheral and central inflammation, microglia and apoptosis	Progress in Neuro-Psychopharmacology & Biological Psychiatry	10.1016/j.pnpbp.2019.109752
Preclinical	Rat	2014	Wang J, Lin J, Schlotterer A, Wu L, Fleming T, Busch S, Dietrich N, Hammes HP	CD74 indicates microglial activation in experimental diabetic retinopathy and exogenous methylglyoxal mimics the response in normoglycemic retina	Acta Diabetologica	10.1007/s00592-014-0616-9
Preclinical	Mouse	2018	Wang J, Wang L, Zhou J, Qin A, Chen Z	The protective effect of formononetin on cognitive impairment in streptozotocin (STZ)-induced diabetic mice		10.1016/j.biopha.2018.07.063
In vitro	Rat	2001	Wang JY, Yang JM, Wang JY, Tao PL, Yang SN	Synergistic apoptosis induced by bacterial endotoxin lipopolysaccharide and high glucose in rat microglia	Neuroscience Letters	10.1016/S0304-3940(01)01780-3
Preclinical	Mouse	2019	Wang K, Song F, Wang H, Wang JH, Sun Y	Quetiapine Attenuates the Neuroinflammation and Executive Function Deficit in Streptozotocin-Induced Diabetic Mice	Mediators of Inflammation	10.1155/2019/1236082
In vitro	Rat	2015	Wang L, Chen K, Liu K, Zhou Y, Zhang T, Wang B, Mi M	DHA Inhibited AGEs-Induced Retinal Microglia Activation Via Suppression of the PPARγ/NFκB Pathway and Reduction of Signal Transducers in the AGEs/RAGE Axis Recruitment into Lipid Rafts	Neurochemical Research	10.1007/s11064-015-1517-1
In vitro; Preclinical	Rat	2018	Wang LQ, Zhou HJ	LncRNA MALAT1 promotes high glucose-induced inflammatory response of microglial cells via provoking MyD88/IRAK1/TRAF6 signaling	Scientific Reports	10.1038/s41598-018-26421-5
Preclinical	Mouse	2018	Wang Q, Yuan J, Yu Z, Lin L, Jiang Y, Cao Z, Zhuang P, Whalen MJ, Song B, Wang XJ, Li X, Lo EH, Xu Y, Wang X	FGF21 Attenuates High-Fat Diet-Induced Cognitive Impairment via Metabolic Regulation and Anti-inflammation of Obese Mice	Molecular Neurobiology	10.1007/s12035-017-0663-7
Preclinical	Mouse	2020	Wang W, Tam KC, Ng TC, Goit RK, Chan KLS, Lo ACY	Long-term lutein administration attenuates retinal inflammation and functional deficits in early diabetic retinopathy using the Ins2(Akita/+) mice	Bmj Open Diabetes Research & Care	10.1136/bmjdrc-2020-001519
Preclinical	Mouse	2021	Wang Y, Wang S, Xin Y, Zhang J, Wang S, Yang Z, Liu C	Hydrogen sulfide alleviates the anxiety-like and depressive-like behaviors of type 1 diabetic mice via inhibiting inflammation and ferroptosis.	Life sciences	10.1016/j.lfs.2021.119551
In vitro	Mouse	2012	Wang Z, Liu D, Wang F, Liu S, Zhao S, Ling EA, Hao A	Saturated fatty acids activate microglia via Toll-like receptor 4/NF-κB signalling	The British Journal of Nutrition	10.1017/S0007114511002868
Preclinical	Mouse	2018	Wanrooy BJ, Kumar KP, Wen SW, Qin CX, Ritchie RH, Wong CHY	Distinct contributions of hyperglycemia and high-fat feeding in metabolic syndrome-induced neuroinflammation	Journal of Neuroinflammation	10.1186/s12974-018-1329-8
Preclinical	Rat	2009	White CL, Pistell PJ, Purpera MN, Gupta S, Fernandez-Kim SO, Hise TL, Keller JN, Ingram DK, Morrison CD, Bruce-Keller AJ	Effects of high fat diet on Morris maze performance, oxidative stress, and inflammation in rats	Neurobiology of Disease	10.1016/j.nbd.2009.04.002
Preclinical	Rat	2012	Won SJ, Jang BG, Yoo BH, Sohn M, Lee MW, Choi BY, Kim JH, Song HK, Suh SW	Prevention of acute/severe hypoglycemia-induced neuron death by lactate administration	Journal of Cerebral Blood Flow and Metabolism	10.1038/jcbfm.2012.30
Preclinical	Rat	2012	Won SJ, Kim JH, Yoo BH, Sohn M, Kauppinen TM, Park MS, Kwon HJ, Liu J, Suh SW	Prevention of hypoglycemia-induced neuronal death by minocycline	Journal of Neuroinflammation	10.1186/1742-2094-9-225
Preclinical	Rat	2012	Won SJ, Yoo BH, Kauppinen TM, Choi BY, Kim JH, Jang BG, Lee MW, Sohn M, Liu J, Swanson RA, Suh SW	Recurrent/moderate hypoglycemia induces hippocampal dendritic injury, microglial activation, and cognitive impairment in diabetic rats	Journal of Neuroinflammation	10.1186/1742-2094-9-182
In vitro	Mouse	2001	Wong A, Dukic-Stefanovic S, Gasic-Milenkovic J, Schinzel R, Wiesinger H, Riederer P, Münch G	Anti-inflammatory antioxidants attenuate the expression of inducible nitric oxide synthase mediated by advanced glycation endproducts in murine microglia	The European Journal of Neuroscience	10.1046/j.0953-816x.2001.01820.x
Preclinical	Mouse	2021	Wu L, Han Y, Zheng Z, Zhu S, Chen J, Yao Y, Yue S, Teufel A, Weng H, Li L, Wang B	Obeticholic Acid Inhibits Anxiety via Alleviating Gut Microbiota-Mediated Microglia Accumulation in the Brain of High-Fat High-Sugar Diet Mice	Nutrients	10.3390/nu13030940
Preclinical	Mouse	2022	Wu M, Liao M, Huang R, Chen C, Tian T, Wang H, Li J, Li J, Sun Y, Wu C, Li Q, Xiao X	Hippocampal overexpression of TREM2 ameliorates high fat diet induced cognitive impairment and modulates phenotypic polarization of the microglia.	Genes & diseases	10.1016/j.gendis.2020.05.005
Preclinical	Cynomlgus monkey	2021	Xiao Y, Hu X, Fan S, Zhong J, Mo X, Liu X, Hu Y	Single-Cell Transcriptome Profiling Reveals the Suppressive Role of Retinal Neurons in Microglia Activation Under Diabetes Mellitus	Frontiers in Cell and Developmental Biology	10.3389/fcell.2021.680947
Preclinical	Rat	2021	Xie H, Zhang C, Liu D, Yang Q, Tang L, Wang T, Tian H, Lu L, Xu JY, Gao F, Wang J, Jin C, Li W, Xu G, Xu GT, Zhang J	Erythropoietin protects the inner blood-retinal barrier by inhibiting microglia phagocytosis via Src/Akt/cofilin signalling in experimental diabetic retinopathy	Diabetologia	10.1007/s00125-020-05299-x
In vitro	Mouse	2020	Yang L, Tong Y, Chen PF, Miao S, Zhou RY	Neuroprotection of dihydrotestosterone via suppression of the toll-like receptor 4/nuclear factor-kappa B signaling pathway in high glucose-induced BV-2 microglia inflammatory responses	NeuroReport	10.1097/WNR.0000000000001385
Preclinical	Rat	2009	Yang LP, Sun HL, Wu LM, Guo XJ, Dou HL, Tso MO, Zhao L, Li SM	Baicalein Reduces Inflammatory Process in a Rodent Model of Diabetic Retinopathy	Investigative Ophthalmology & Visual Science	10.1167/iovs.08-2642
Preclinical	Mouse	2015	Yang Q, Xu Y, Xie P, Cheng H, Song Q, Su T, Yuan S, Liu Q	Retinal Neurodegeneration in db/db Mice at the Early Period of Diabetes	Journal of Ophthalmology	10.1155/2015/757412
In vitro	Mouse	2017	Yang X, Huo F, Liu B, Liu J, Chen T, Li J, Zhu Z, Lv B	Crocin Inhibits Oxidative Stress and Pro-inflammatory Response of Microglial Cells Associated with Diabetic Retinopathy Through the Activation of PI3K/Akt Signaling Pathway	Journal of Molecular Neuroscience	10.1007/s12031-017-0899-8
Preclinical	Mouse	2012	Yi CX, Al-Massadi O, Donelan E, Lehti M, Weber J, Ress C, Trivedi C, Müller TD, Woods SC, Hofmann SM	Exercise protects against high-fat diet-induced hypothalamic inflammation	Physiology & Behavior	10.1016/j.physbeh.2012.03.021
Preclinical	Mouse	2012	Yi CX, Tschöp MH, Woods SC, Hofmann SM	High-fat-diet exposure induces IgG accumulation in hypothalamic microglia.	Disease models & mechanisms	10.1242/dmm.009464
Preclinical	Mouse	2017	Yi CX, Walter M, Gao Y, Pitra S, Legutko B, Kälin S, Layritz C, García-Cáceres C, Bielohuby M, Bidlingmaier M, Woods SC, Ghanem A, Conzelmann KK, Stern JE, Jastroch M, Tschöp MH	TNFα drives mitochondrial stress in POMC neurons in obesity.	Nature communications	10.1038/ncomms15143
Preclinical	Rat	2015	Yoo DY, Chae J, Jung HY, Yim HS, Kim JW, Nam SM, Kim DW, Choi JH, Seong JK, Yoon YS, Hwang IK	Treadmill exercise is associated with reduction of reactive microgliosis and pro-inflammatory cytokine levels in the hippocampus of type 2 diabetic rats	Neurological Research	10.1179/1743132815Y.0000000015
Preclinical	Mouse	2020	Yu Y, Xue S, Chen K, Le Y, Zhu R, Wang S, Liu S, Cheng X, Guan H, Wang JM, Chen H	The G-protein-coupled chemoattractant receptor Fpr2 exacerbates neuroglial dysfunction and angiogenesis in diabetic retinopathy.	FASEB bioAdvances	10.1096/fba.2020-00034
Preclinical	Rat	2015	Yu Z, Gong C, Lu B, Yang L, Sheng Y, Ji L, Wang Z	Dendrobium chrysotoxum Lindl. alleviates diabetic retinopathy by preventing retinal inflammation and tight junction protein decrease	Journal of Diabetes Research	10.1155/2015/518317
In vitro	Mouse	2016	Yu Z, Zhang T, Gong C, Sheng Y, Lu B, Zhou L, Ji L, Wang Z	Erianin inhibits high glucose-induced retinal angiogenesis via blocking ERK1/2-regulated HIF-1 alpha-VEGF/VEGFR2 signaling pathway	Scientific Reports	10.1038/srep34306
In vitro	Mouse; Human	2021	Yun JH	Interleukin-1β induces pericyte apoptosis via the NF-κB pathway in diabetic retinopathy.	Biochem Biophys Res Commun	10.1016/j.bbrc.2021.01.108
In vitro ; Preclinical	Mouse; Human	2021	Yun JH, Lee DH, Jeong HS, Kim HS, Ye SK, Cho CH	STAT3 activation in microglia exacerbates hippocampal neuronal apoptosis in diabetic brains	Journal of Cellular Physiology	10.1002/jcp.30373
In vitro	Human	2017	Yun JH, Park SW, Kim KJ, Bae JS, Lee EH, Paek SH, Kim SU, Ye S, Kim JH, Cho CH	Endothelial STAT3 Activation Increases Vascular Leakage Through Downregulating Tight Junction Proteins: Implications for Diabetic Retinopathy.	Journal of cellular physiology	10.1002/jcp.25575
Clinical	Human	2008	Zeng HY, Green WR, Tso MO	Microglial activation in human diabetic retinopathy.	Archives of ophthalmology	10.1001/archophthalmol.2007.65
Preclinical	Mouse	2022	Zhang J, Zhang Y, Yuan Y, Liu L, Zhao Y, Wang X	Gut Microbiota Alteration Is Associated With Cognitive Deficits in Genetically Diabetic (Db/db) Mice During Aging	Frontiers in Aging Neuroscience	10.3389/fnagi.2021.815562
Preclinical	Rat	2020	Zhang PA, Sun Q, Li YC, Weng RX, Wu R, Zhang HH, Xu GY	Overexpression of Purinergic P2X4 Receptors in Hippocampus Rescues Memory Impairment in Rats with Type 2 Diabetes	Neuroscience Bulletin	10.1007/s12264-020-00478-7
In vitro ; Preclinical	Mouse	2019	Zhang T, Mei X, Ouyang H, Lu B, Yu Z, Wang Z, Ji L	Natural flavonoid galangin alleviates microglia-trigged blood-retinal barrier dysfunction during the development of diabetic retinopathy	Journal of Nutritional Biochemistry	10.1016/j.jnutbio.2018.11.006
In vitro ; Preclinical	Mouse	2019	Zhang T, Ouyang H, Mei X, Lu B, Yu Z, Chen K, Wang Z, Ji L	Erianin alleviates diabetic retinopathy by reducing retinal inflammation initiated by microglial cells via inhibiting hyperglycemia-mediated ERK1/2-NF-kappa B signaling pathway	Faseb Journal	10.1096/fj.201802614RRR
Preclinical	Mouse	2009	Zhang W, Rojas M, Lilly B, Tsai NT, Lemtalsi T, Liou GI, Caldwell RW, Caldwell RB	NAD(P)H Oxidase-Dependent Regulation of CCL2 Production during Retinal Inflammation	Investigative Ophthalmology & Visual Science	10.1167/iovs.08-2676
In vitro	Rat	2015	Zhang X, Dong H, Zhang S, Lu S, Sun J, Qian Y	Enhancement of LPS-induced microglial inflammation response via TLR4 under high glucose conditions	Cellular Physiology and Biochemistry: International Journal of Experimental Cellular Physiology, Biochemistry, and Pharmacology	10.1159/000373972
Preclinical	Mouse	2021	Zhao F, Gao X, Ge X, Cui J, Liu X	Cyanidin-3-o-glucoside (C3G) inhibits vascular leakage regulated by microglial activation in early diabetic retinopathy and neovascularization in advanced diabetic retinopathy	Bioengineered	10.1080/21655979.2021.1996512
In vitro ; Preclinical	Mouse	2017	Zhu SH, Liu BQ, Hao MJ, Fan YX, Qian C, Teng P, Zhou XW, Hu L, Liu WT, Yuan ZL, Li QP	Paeoniflorin Suppressed High Glucose-Induced Retinal Microglia MMP-9 Expression and Inflammatory Response via Inhibition of TLR4/NF-κB Pathway Through Upregulation of SOCS3 in Diabetic Retinopathy	Inflammation	10.1007/s10753-017-0571-z

## Sheet: In vitro
CELL TYPE	SPECIES	TYPE/GENOTYPE	EXPERIMENTAL MODEL	YEAR	AUTHORS	TITLE	JOURNAL	DOI/PMID
Cell line	Human	CHME-5	AGEs	2006	Schmitt A, Bigl K, Meiners I, Schmitt J	Induction of reactive oxygen species and cell survival in the presence of advanced glycation end products and similar structures	Biochimica et Biophysica Acta	10.1016/j.bbamcr.2006.07.006
Cell line	Human	CHME-5	AGEs	2011	Shaikh SB, Uy B, Perera A, Nicholson LF	AGEs-RAGE mediated up-regulation of connexin43 in activated human microglial CHME-5 cells	Neurochemistry International	10.1016/j.neuint.2012.02.023
Cell line	Human	HMO6	AGEs	2012	Byun K, Bayarsaikhan E, Kim D, Kim CY, Mook-Jung I, Paek SH, Kim SU, Yamamoto T, Won MH, Song BJ, Park YM, Lee B	Induction of neuronal death by microglial AGE-albumin: implications for Alzheimer's disease.	PloS one	10.1371/journal.pone.0037917
Cell line	Human	U937	AGEs	2015	Fulzele S, El-Sherbini A, Ahmad S, Sangani R, Matragoon S, El-Remessy A, Radhakrishnan R, Liou GI	MicroRNA-146b-3p Regulates Retinal Inflammation by Suppressing Adenosine Deaminase-2 in Diabetes	Biomed Research International	10.1155/2015/846501
Cell line	Mouse	N-11	AGEs	2001	Wong A, Dukic-Stefanovic S, Gasic-Milenkovic J, Schinzel R, Wiesinger H, Riederer P, Münch G	Anti-inflammatory antioxidants attenuate the expression of inducible nitric oxide synthase mediated by advanced glycation endproducts in murine microglia	The European Journal of Neuroscience	10.1046/j.0953-816x.2001.01820.x
Cell line	Mouse	BV-2	AGEs	2021	Udomruk S, Wudtiwai B, Hla Shwe T, Phitak T, Pothacharoen P, Phimphilai M, Kongtawelert P	Sesamin suppresses advanced glycation end products induced microglial reactivity using BV2 microglial cell line as a model	Brain Research Bulletin	10.1016/j.brainresbull.2021.04.012
Primary culture	Mouse	WT; AR-KO	AGEs	2019	Chang KC, Shieh B, Petrash JM	Role of aldose reductase in diabetes-induced retinal microglia activation	Chemico-Biological Interactions	10.1016/j.cbi.2019.01.020
Primary culture	Porcine	WT	AGEs	2013	Elsherbiny NM, Naime M, Ahmad S, Elsherbini AM, Mohammad S, Fulzele S, El-Remessy AB, Al-Gayyar MM, Eissa LA, El-Shishtawy MM, Han G, White R, Haroldo TF, Liou GI	Potential roles of adenosine deaminase-2 in diabetic retinopathy	Biochemical and Biophysical Research Communications	10.1016/j.bbrc.2013.05.023
Primary culture	Rat	WT	AGEs	2006	Stolzing A, Widmer R, Jung T, Voss P, Grune T	Degradation of glycated bovine serum albumin in microglial cells	Free Radical Biology and Medicine	10.1016/j.freeradbiomed.2005.10.061
Primary culture	Rat	WT	AGEs	2007	Wang AL, Yu AC, He QH, Zhu X, Tso MO	AGEs mediated expression and secretion of TNF alpha in rat retinal microglia.	Experimental eye research	10.1016/j.exer.2007.01.011
Primary culture	Rat	WT	AGEs	2011	Liu W, Xu GZ, Jiang CH, Tian J	Macrophage colony-stimulating factor and its receptor signaling augment glycated albumin-induced retinal microglial inflammation in vitro	Bmc Cell Biology	10.1186/1471-2121-12-5
Primary culture	Rat	WT	AGEs	2014	Dong N, Chang L, Wang B, Chu L	Retinal neuronal MCP-1 induced by AGEs stimulates TNF-α expression in rat microglia via p38, ERK, and NF-κB pathways.	Molecular vision	PMC4016805
Primary culture	Rat	WT	AGEs	2015	Wang L, Chen K, Liu K, Zhou Y, Zhang T, Wang B, Mi M	DHA Inhibited AGEs-Induced Retinal Microglia Activation Via Suppression of the PPARγ/NFκB Pathway and Reduction of Signal Transducers in the AGEs/RAGE Axis Recruitment into Lipid Rafts	Neurochemical Research	10.1007/s11064-015-1517-1
Primary culture	Rat	WT	AGEs	2016	Dong N, Xu B, Shi H, Lu Y	miR-124 Regulates Amadori-Glycated Albumin-Induced Retinal Microglial Activation and Inflammation by Targeting Rac1	Investigative Ophthalmology & Visual Science	10.1167/iovs.15-18224
Primary culture	Rat	WT	AGEs	2017	Shen C, Ma Y, Zeng Z, Yin Q, Hong Y, Hou X, Liu X	RAGE-Specific Inhibitor FPS-ZM1 Attenuates AGEs-Induced Neuroinflammation and Oxidative Stress in Rat Primary Microglia	Neurochemical Research	10.1007/s11064-017-2321-x
Primary culture	Rat	WT	AGEs	2018	Dong N, Xu B, Shi H	Long noncoding RNA MALAT1 acts as a competing endogenous RNA to regulate Amadori-glycated albumin-induced MCP-1 expression in retinal microglia by a microRNA-124-dependent mechanism	Inflammation Research	10.1007/s00011-018-1184-1
Primary culture	Rat	WT	AGEs	2007	Wang AL, Li Z, Yuan M, Yu AC, Zhu X, Tso MO	Sinomenine inhibits activation of rat retinal microglia induced by advanced glycation end products	International Immunopharmacology	10.1016/j.intimp.2007.07.030
Primary culture	Rat	WT	AGEs	2012	Dong N, Li X, Xiao L, Yu W, Wang B, Chu L	Upregulation of Retinal Neuronal MCP-1 in the Rodent Model of Diabetic Retinopathy and Its Function In Vitro	Investigative Ophthalmology & Visual Science	10.1167/iovs.12-9446
Cell line	Human	CHME5	Free fatty acids (ketone bodies)	2020	Chen H, Souayah N	Immunoglobulins reduced oxidative stress in human microglial cells induced by high dose of acetoacetate.	Brain research	10.1016/j.brainres.2020.147054
Cell line	Mouse	BV-2	Free fatty acids (palmitic acid, oleic acid)	2012	Wang Z, Liu D, Wang F, Liu S, Zhao S, Ling EA, Hao A	Saturated fatty acids activate microglia via Toll-like receptor 4/NF-κB signalling	The British Journal of Nutrition	10.1017/S0007114511002868
Primary culture	Rat	WT	Free fatty acids (palmitic acid, oleic acid)	2017	Vuong B, Odero G, Rozbacher S, Stevenson M, Kereliuk SM, Pereira TJ, Dolinsky VW, Kauppinen TM	Exposure to gestational diabetes mellitus induces neuroinflammation, derangement of hippocampal neurons, and cognitive changes in rat offspring	Journal of Neuroinflammation	10.1186/s12974-017-0859-9
Cell line	Human	HMO6	Free fatty acids (palmitic acid)	2019	Oh S, Son M, Choi J, Choi CH, Park KY, Son KH, Byun K	Phlorotannins from Ecklonia cava Attenuates Palmitate-Induced Endoplasmic Reticulum Stress and Leptin Resistance in Hypothalamic Neurons.	Marine drugs	10.3390/md17100570
Cell line	Mouse	BV-2	Free fatty acids (palmitic acid)	2012	Kappe C, Tracy LM, Patrone C, Iverfeldt K, Sjöholm Å	GLP-1 secretion by microglial cells and decreased CNS expression in obesity	Journal of Neuroinflammation	10.1186/1742-2094-9-276
Cell line	Mouse	BV-2	Free fatty acids (palmitic acid)	2018	Hidalgo-Lanussa O, Ávila-Rodriguez M, Baez-Jurado E, Zamudio J, Echeverria V, Garcia-Segura LM, Barreto GE	Tibolone Reduces Oxidative Damage and Inflammation in Microglia Stimulated with Palmitic Acid through Mechanisms Involving Estrogen Receptor Beta	Molecular Neurobiology	10.1007/s12035-017-0777-y
Primary culture	Mouse	WT	Free fatty acids (palmitic acid)	2021	Cui Y, Yang M, Wang Y, Ren J, Lin P, Cui C, Song J, He Q, Hu H, Wang K, Sun Y	Melatonin prevents diabetes-associated cognitive dysfunction from microglia-mediated neuroinflammation by activating autophagy via TLR4/Akt/mTOR pathway	Faseb Journal	10.1096/fj.202002247RR
Primary culture	Rat	WT	Glucose deprivation (2-Deoxyglucose)	2017	Shen Y, Kapfhamer D, Minnella AM, Kim JE, Won SJ, Chen Y, Huang Y, Low LH, Massa SM, Swanson RA	Bioenergetic state regulates innate inflammatory responses through the transcriptional co-repressor CtBP	Nature Communications	10.1038/s41467-017-00707-0
Primary culture	Mouse	WT	Glucose deprivation (aglycemia)	2021	Castillo E, Mocanu E, Uruk G, Swanson RA	Glucose availability limits microglial nitric oxide production	Journal of Neurochemistry	10.1111/jnc.15522
Primary culture	Rat	WT	Glucose deprivation (aglycemia)	2018	Churchward MA, Tchir DR, Todd KG	Microglial Function during Glucose Deprivation: Inflammatory and Neuropsychiatric Implications.	Molecular neurobiology	10.1007/s12035-017-0422-9
Primary culture	Rat	WT	Glucose deprivation (aglycemia)	2020	Bernier LP, York EM, Kamyabi A, Choi HB, Weilinger NL, MacVicar BA	Microglial metabolic flexibility supports immune surveillance of the brain parenchyma	Nature Communications	10.1038/s41467-020-15267-z
Primary culture	Mouse	WT; UCP2-KO	HFD	2019	Kim JD, Yoon NA, Jin S, Diano S	Microglial UCP2 Mediates Inflammation and Obesity Induced by High-Fat Feeding	Cell Metabolism	10.1016/j.cmet.2019.08.010
Cell line	Human	HMO6	High glucose	2017	Yun JH, Park SW, Kim KJ, Bae JS, Lee EH, Paek SH, Kim SU, Ye S, Kim JH, Cho CH	Endothelial STAT3 Activation Increases Vascular Leakage Through Downregulating Tight Junction Proteins: Implications for Diabetic Retinopathy.	Journal of cellular physiology	10.1002/jcp.25575
Cell line	Human	HMC3	High glucose	2019	Chen C, Wu S, Hong Z, Chen X, Shan X, Fischbach S, Xiao X	Chronic hyperglycemia regulates microglia polarization through ERK5	Aging-Us	10.18632/aging.101770
Cell line	Mouse	BV-2	High glucose	2016	Jing GC, Zhang MR, Ji C, Zuo PP, Liu YQ, Gu B	Effect of Chinese herbal compound Naofucong on the inflammatory process induced by high glucose in BV-2 cells	Chinese Journal of Integrative Medicine	10.1007/s11655-016-2256-0
Cell line	Mouse	BV-2	High glucose	2016	Yu Z, Zhang T, Gong C, Sheng Y, Lu B, Zhou L, Ji L, Wang Z	Erianin inhibits high glucose-induced retinal angiogenesis via blocking ERK1/2-regulated HIF-1 alpha-VEGF/VEGFR2 signaling pathway	Scientific Reports	10.1038/srep34306
Cell line	Mouse	BV-2	High glucose	2017	Zhu SH, Liu BQ, Hao MJ, Fan YX, Qian C, Teng P, Zhou XW, Hu L, Liu WT, Yuan ZL, Li QP	Paeoniflorin Suppressed High Glucose-Induced Retinal Microglia MMP-9 Expression and Inflammatory Response via Inhibition of TLR4/NF-κB Pathway Through Upregulation of SOCS3 in Diabetic Retinopathy	Inflammation	10.1007/s10753-017-0571-z
Cell line	Mouse	BV-2	High glucose	2018	Mei X, Zhou L, Zhang T, Lu B, Sheng Y, Ji L	Chlorogenic acid attenuates diabetic retinopathy by reducing VEGF expression and inhibiting VEGF-mediated retinal neoangiogenesis	Vascular Pharmacology	10.1016/j.vph.2017.11.002
Cell line	Mouse	BV-2	High glucose	2018	Shi Y, Guo X, Zhang J, Zhou H, Sun B, Feng J	DNA binding protein HMGB1 secreted by activated microglia promotes the apoptosis of hippocampal neurons in diabetes complicated with OSA	Brain Behavior and Immunity	10.1016/j.bbi.2018.06.012
Cell line	Mouse	BV-2	High glucose	2019	Hsieh CF, Liu CK, Lee CT, Yu LE, Wang JY	Acute glucose fluctuation impacts microglial activity, leading to inflammatory activation or self-degradation	Scientific Reports	10.1038/s41598-018-37215-0
Cell line	Mouse	BV-2	High glucose	2019	Mei X, Zhang T, Ouyang H, Lu B, Wang Z, Ji L	Scutellarin alleviates blood-retina-barrier oxidative stress injury initiated by activated microglia cells during the development of diabetic retinopathy	Biochemical Pharmacology	10.1016/j.bcp.2018.11.011
Cell line	Mouse	BV-2	High glucose	2019	Zhang T, Mei X, Ouyang H, Lu B, Yu Z, Wang Z, Ji L	Natural flavonoid galangin alleviates microglia-trigged blood-retinal barrier dysfunction during the development of diabetic retinopathy	Journal of Nutritional Biochemistry	10.1016/j.jnutbio.2018.11.006
Cell line	Mouse	BV-2	High glucose	2019	Zhang T, Ouyang H, Mei X, Lu B, Yu Z, Chen K, Wang Z, Ji L	Erianin alleviates diabetic retinopathy by reducing retinal inflammation initiated by microglial cells via inhibiting hyperglycemia-mediated ERK1/2-NF-kappa B signaling pathway	Faseb Journal	10.1096/fj.201802614RRR
Cell line	Mouse	BV-2	High glucose	2020	Li H, Mei XY, Wang MN, Zhang TY, Zhang Y, Lu B, Sheng YC	Scutellarein alleviates the dysfunction of inner blood-retinal-barrier initiated by hyperglycemia-stimulated microglia cells	International Journal of Ophthalmology	10.18240/ijo.2020.10.05
Cell line	Mouse	BV-2	High glucose	2020	Yang L, Tong Y, Chen PF, Miao S, Zhou RY	Neuroprotection of dihydrotestosterone via suppression of the toll-like receptor 4/nuclear factor-kappa B signaling pathway in high glucose-induced BV-2 microglia inflammatory responses	NeuroReport	10.1097/WNR.0000000000001385
Cell line	Mouse	BV-2	High glucose	2021	Li Y, Long W, Gao M, Jiao F, Chen Z, Liu M, Yu L	TREM2 Regulates High Glucose-Induced Microglial Inflammation via the NLRP3 Signaling Pathway	Brain Sciences	10.3390/brainsci11070896
Cell line	Mouse	BV-2	High glucose	2021	Liu H, Bian W, Yang D, Yang M, Luo H	Inhibiting the Piezo1 channel protects microglia from acute hyperglycaemia damage through the JNK1 and mTOR signalling pathways	Life Sciences	10.1016/j.lfs.2020.118667
Cell line	Mouse ; Human	BV2; HMO6	High glucose	2021	Yun JH, Lee DH, Jeong HS, Kim HS, Ye SK, Cho CH	STAT3 activation in microglia exacerbates hippocampal neuronal apoptosis in diabetic brains	Journal of Cellular Physiology	10.1002/jcp.30373
Cell line	Rat	HAPI	High glucose	2018	Wang LQ, Zhou HJ	LncRNA MALAT1 promotes high glucose-induced inflammatory response of microglial cells via provoking MyD88/IRAK1/TRAF6 signaling	Scientific Reports	10.1038/s41598-018-26421-5
Cell line	Rat	HAPI	High glucose	2021	Hininger-Favier, I.; Thangthaeng, N.; Bielinski, D.F.; Fisher, D.R.; Poulose, S.M.; Shukitt-Hale, B.	Blueberries and insulin protect microglial cells against high glucose-induced inflammation and restore GLUT-1	Journal of Berry Research	10.3233/JBR-200628
Primary culture	Mouse	WT	High glucose	2021	Huang L, You J, Yao Y, Xie M	High glucose induces pyroptosis of retinal microglia through NLPR3 inflammasome signaling.	Arquivos brasileiros de oftalmologia	10.5935/0004-2749.20210010
Primary culture	Rat	WT	High glucose	2007	Quan Y, Du J, Wang X	High glucose stimulates GRO secretion from rat microglia via ROS, PKC, and NF-kappa B pathways	Journal of Neuroscience Research	10.1002/jnr.21421
Primary culture	Rat	WT	High glucose	2012	Liu Y, Biarnés Costa M, Gerhardinger C	IL-1β is upregulated in the diabetic retina and retinal vessels: cell-specific effect of high glucose and IL-1β autostimulation.	PLoS One	10.1371/journal.pone.0036949
Primary culture	Rat	WT	High glucose	2015	Sabokdast M, Habibi-Rezaei M, Moosavi-Movahedi AA, Ferdousi M, Azimzadeh-Irani E, Poursasan N	Protection by beta-Hydroxybutyric acid against insulin glycation, lipid peroxidation and microglial cell apoptosis	DARU Journal of Pharmaceutical Sciences volume	10.1186/s40199-015-0126-5
Primary culture	Rat	WT	High glucose	2017	Baptista FI, Aveleira CA, Castilho ÁF, Ambrósio AF	Elevated Glucose and Interleukin-1 beta Differentially Affect Retinal Microglial Cell Proliferation	Mediators of Inflammation	10.1155/2017/4316316
Primary culture; cell line	Mouse ; Human	WT; HMO6	High glucose	2021	Yun JH	Interleukin-1β induces pericyte apoptosis via the NF-κB pathway in diabetic retinopathy.	Biochem Biophys Res Commun	10.1016/j.bbrc.2021.01.108
Primary culture; cell line	Rat; Mouse	WT; BV-2	High glucose	2021	Fang M, Wan W, Li Q, Wan W, Long Y, Liu H, Yang X	Asiatic acid attenuates diabetic retinopathy through TLR4/MyD88/NF-κB p65 mediated modulation of microglia polarization.	Life sciences	10.1016/j.lfs.2021.119567
Cell line	Mouse	BV2	High glucose	2015	Song J, Lee JE	ASK1 modulates the expression of microRNA Let7A in microglia under high glucose in vitro condition	Frontiers in Cellular Neuroscience	10.3389/fncel.2015.00198
Primary culture	Rat	WT	High glucose	2001	Wang JY, Yang JM, Wang JY, Tao PL, Yang SN	Synergistic apoptosis induced by bacterial endotoxin lipopolysaccharide and high glucose in rat microglia	Neuroscience Letters	10.1016/S0304-3940(01)01780-3
Primary culture	Rat	WT	High glucose	2011	Quan Y, Jiang CT, Xue B, Zhu SG, Wang X	High glucose stimulates TNFα and MCP-1 expression in rat microglia via ROS and NF-κB pathways	Acta Pharmacologica Sinica	10.1038/aps.2010.174
Primary culture	Rat	WT	High glucose	2015	Zhang X, Dong H, Zhang S, Lu S, Sun J, Qian Y	Enhancement of LPS-induced microglial inflammation response via TLR4 under high glucose conditions	Cellular Physiology and Biochemistry: International Journal of Experimental Cellular Physiology, Biochemistry, and Pharmacology	10.1159/000373972
Primary culture	Rat	WT	High glucose	2010	Pereira Tde O, da Costa GN, Santiago AR, Ambrósio AF, dos Santos PF	High glucose enhances intracellular Ca2; responses triggered by purinergic stimulation in retinal neurons and microglia	Brain Research	10.1016/j.brainres.2009.12.034
Primary culture	Mouse	WT	High glucose; AGEs	2021	Liu X, Xu B, Gao S	Spleen Tyrosine Kinase Mediates Microglial Activation in Mice With Diabetic Retinopathy	Translational Vision Science & Technology	10.1167/tvst.10.4.20
Cell line	Mouse	BV2; N9	High glucose; free fatty acids	2017	Yang X, Huo F, Liu B, Liu J, Chen T, Li J, Zhu Z, Lv B	Crocin Inhibits Oxidative Stress and Pro-inflammatory Response of Microglial Cells Associated with Diabetic Retinopathy Through the Activation of PI3K/Akt Signaling Pathway	Journal of Molecular Neuroscience	10.1007/s12031-017-0899-8
Cell line	Mouse	BV-2	High glucose; Glucose fluctuations	2019	Huang Y, Liao Z, Lin X, Wu X, Chen X, Bai X, Zhuang Y, Yang Y, Zhang J	Overexpression of miR-146a Might Regulate Polarization Transitions of BV-2 Cells Induced by High Glucose and Glucose Fluctuations	Frontiers in Endocrinology	10.3389/fendo.2019.00719

## Sheet: Preclinical
SPECIES	STRAIN	SEX	GENOTYPE	EXPERIMENTAL PARADIGM	REGION	YEAR	AUTHORS	TITLE	JOURNAL	DOI/PMID
Rat	Sprague Dawley	Males	WT	2-Deoxyglucose	Hippocampus	2017	Shen Y, Kapfhamer D, Minnella AM, Kim JE, Won SJ, Chen Y, Huang Y, Low LH, Massa SM, Swanson RA	Bioenergetic state regulates innate inflammatory responses through the transcriptional co-repressor CtBP	Nature Communications	10.1038/s41467-017-00707-0
Mouse	C57Bl/6J	Males	WT	Alloxan	Retina	2007	Gaucher D, Chiappore JA, Pâques M, Simonutti M, Boitard C, Sahel JA, Massin P, Picaud S	Microglial changes occur without neural cell death in diabetic retinopathy	Vision Research	10.1016/j.visres.2006.11.017
Mouse	C57BL/6J	No data	Akimba	Genetic model	Retina	2018	Chaurasia SS, Lim RR, Parikh BH, Wey YS, Tun BB, Wong TY, Luu CD, Agrawal R, Ghosh A, Mortellaro A, Rackoczy E, Mohan RR, Barathi VA	The NLRP3 Inflammasome May Contribute to Pathologic Neovascularization in the Advanced Stages of Diabetic Retinopathy	Scientific Reports	10.1038/s41598-018-21198-z
Mouse	C57Bl/6J	Males	Akimba	Genetic model	Retina	2020	Van Hove I, De Groef L, Boeckx B, Modave E, Hu TT, Beets K, Etienne I, Van Bergen T, Lambrechts D, Moons L, Feyen JHM, Porcu M	Single-cell transcriptome analysis of the Akimba mouse retina reveals cell-type-specific insights into the pathobiology of diabetic retinopathy	Diabetologia	10.1007/s00125-020-05218-0
Mouse	C57Bl/6J	Males	db/db	Genetic model	Cortex	2021	Liu Y, Chen D, Smith A, Ye Q, Gao Y, Zhang W	Three-dimensional remodeling of functional cerebrovascular architecture and gliovascular unit in leptin receptor-deficient mice	Journal of Cerebral Blood Flow and Metabolism	10.1177/0271678X211006596
Mouse	C57Bl/6J	Males and females	db/db	Genetic model	Cortex; Hippocampus	2021	Carranza-Naval MJ, Del Marco A, Hierro-Bujalance C, Alves-Martinez P, Infante-Garcia C, Vargas-Soria M, Herrera M, Barba-Cordoba B, Atienza-Navarro I, Lubian-Lopez S, Garcia-Alloza M	Liraglutide Reduces Vascular Damage, Neuronal Loss, and Cognitive Impairment in a Mixed Murine Model of Alzheimer's Disease and Type 2 Diabetes	Frontiers in Aging Neuroscience	10.3389/fnagi.2021.741923
Mouse	C57Bl/6J	Males and females	db/db	Genetic model	Cortex; Hippocampus	2020	Hierro-Bujalance C, Infante-Garcia C, Del Marco A, Herrera M, Carranza-Naval MJ, Suarez J, Alves-Martinez P, Lubian-Lopez S, Garcia-Alloza M	Empagliflozin reduces vascular damage and cognitive impairment in a mixed murine model of Alzheimer’s disease and type 2 diabetes	Alzheimer's Research & Therapy	10.1186/s13195-020-00607-4
Mouse	C57Bl/6J	Males and females	db/db	Genetic model	Cortex; Hippocampus	2017	Infante-Garcia C, Jose Ramos-Rodriguez J, Marin-Zambrana Y, Teresa Fernandez-Ponce M, Casas L, Mantell C, Garcia-Alloza M	Mango leaf extract improves central pathology and cognitive impairment in a type 2 diabetes mouse model.	Brain pathology (Zurich, Switzerland)	10.1111/bpa.12433
Mouse	C57Bl/6J	Males and females	db/db	Genetic model	Cortex; Hippocampus	2016	Infante-Garcia C, Ramos-Rodriguez JJ, Galindo-Gonzalez L, Garcia-Alloza M	Long-term central pathology and cognitive impairment are exacerbated in a mixed model of Alzheimer's disease and type 2 diabetes	Psychoneuroendocrinology	10.1016/j.psyneuen.2015.12.001
Mouse	C57Bl/6J	Males	db/db	Genetic model	Cortex; Hippocampus	2012	Kappe C, Tracy LM, Patrone C, Iverfeldt K, Sjöholm Å	GLP-1 secretion by microglial cells and decreased CNS expression in obesity	Journal of Neuroinflammation	10.1186/1742-2094-9-276
Mouse	C57Bl/6J	Males and females	db/db	Genetic model	Cortex; Hippocampus	2015	Ramos-Rodriguez JJ, Jimenez-Palomares M, Murillo-Carretero MI, Infante-Garcia C, Berrocoso E, Hernandez-Pacho F, Lechuga-Sancho AM, Cozar-Castellano I, Garcia-Alloza M	Central vascular disease and exacerbated pathology in a mixed model of type 2 diabetes and Alzheimer's disease	Psychoneuroendocrinology	10.1016/j.psyneuen.2015.07.606
Mouse	C57BLKS/JGpt	Males	db/db	Genetic model	Cortex; Hippocampus	2022	Zhang J, Zhang Y, Yuan Y, Liu L, Zhao Y, Wang X	Gut Microbiota Alteration Is Associated With Cognitive Deficits in Genetically Diabetic (Db/db) Mice During Aging	Frontiers in Aging Neuroscience	10.3389/fnagi.2021.815562
Mouse	C57Bl/6J	Males	db/db	Genetic model	Hippocampus	2014	Dey A, Hao S, Erion JR, Wosiski-Kuhn M, Stranahan AM	Glucocorticoid sensitization of microglia in a genetic mouse model of obesity and diabetes	Journal of Neuroimmunology	10.1016/j.jneuroim.2014.01.013
Mouse	C57Bl/6J	Males	db/db	Genetic model	Hippocampus	2014	Erion JR, Wosiski-Kuhn M, Dey A, Hao S, Davis CL, Pollock NK, Stranahan AM	Obesity Elicits Interleukin 1-Mediated Deficits in Hippocampal Synaptic Plasticity	Journal of Neuroscience	10.1523/JNEUROSCI.4200-13.2014
Mouse	C57Bl/6J	Males	db/db	Genetic model	Hippocampus	2018	Okuyama S, Shinoka W, Nakamura K, Kotani M, Sawamoto A, Sugawara K, Sudo M, Nakajima M, Furukawa Y	Suppressive effects of the peel of Citrus kawachiensis (Kawachi Bankan) on astroglial activation, tau phosphorylation, and inhibition of neurogenesis in the hippocampus of type 2 diabetic db/db mice	Bioscience Biotechnology and Biochemistry	10.1080/09168451.2018.1469396
Mouse	C57Bl/6J	Males	db/db	Genetic model	Hippocampus	2016	Stranahan AM, Hao S, Dey A, Yu X, Baban B	Blood-brain barrier breakdown promotes macrophage infiltration and cognitive impairment in leptin receptor-deficient mice	Journal of Cerebral Blood Flow and Metabolism	10.1177/0271678X16642233
Mouse	C57Bl/KsJ; CKC	Female	db/db	Genetic model	Neurovascular unit	2019	Hayden MR, Grant DG, Aroor AR, DeMarco VG	Empagliflozin Ameliorates Type 2 Diabetes-Induced Ultrastructural Remodeling of the Neurovascular Unit and Neuroglia in the Female db/db Mouse	Brain Sciences	10.3390/brainsci9030057
Mouse	C57Bl/KsJ	Males	db/db	Genetic model	Retina	2016	Arroba AI, Alcalde-Estevez E, García-Ramírez M, Cazzoni D, de la Villa P, Sánchez-Fernández EM, Mellet CO, García Fernández JM, Hernández C, Simó R, Valverde ÁM	Modulation of microglia polarization dynamics during diabetic retinopathy in db/db mice.	Biochimica et biophysica acta	10.1016/j.bbadis.2016.05.024
Mouse	C57Bl/6J	No data	db/db	Genetic model	Retina	2015	Bhatta M, Ma JH, Wang JJ, Sakowski J, Zhang SX	Enhanced endoplasmic reticulum stress in bone marrow angiogenic progenitor cells in a mouse model of long-term experimental type 2 diabetes	Diabetologia	10.1007/s00125-015-3643-3
Mouse	C57Bl/6J	Males	db/db	Genetic model	Retina	2020	Hernández C, Arroba AI, Bogdanov P, Ramos H, Simó-Servat O, Simó R, Valverde AM	Effect of Topical Administration of Somatostatin on Retinal Inflammation and Neurodegeneration in an Experimental Model of Diabetes	Journal of Clinical Medicine	10.3390/jcm9082579
Mouse	BKS/DB−/−	Males	db/db	Genetic model	Retina	2015	Yang Q, Xu Y, Xie P, Cheng H, Song Q, Su T, Yuan S, Liu Q	Retinal Neurodegeneration in db/db Mice at the Early Period of Diabetes	Journal of Ophthalmology	10.1155/2015/757412
Mouse	C57Bl/6J	Males	Ins2-Akita	Genetic model	Cortex	2018	Mäe MA, Li T, Bertuzzi G, Raschperger E, Vanlandewijck M, He L, Nahar K, Dalheim A, Hofmann JJ, Laviña B, Keller A, Betsholtz C, Genové G	Prolonged systemic hyperglycemia does not cause pericyte loss and permeability at the mouse blood-brain barrier	Scientific Reports	10.1038/s41598-018-35576-0
Mouse	C57Bl/6J	Males	Ins2-Akita	Genetic model	Retina	2005	Barber AJ, Antonetti DA, Kern TS, Reiter CE, Soans RS, Krady JK, Levison SW, Gardner TW, Bronson SK	The Ins2(Akita) mouse as a model of early retinal complications in diabetes	Investigative Ophthalmology & Visual Science	10.1167/iovs.04-1340
Mouse	C57Bl/6J	No data	Ins2-Akita	Genetic model	Retina	2016	Calado SM, Diaz-Corrales F, Silva GA	pEPito-driven PEDF Expression Ameliorates Diabetic Retinopathy Hallmarks	Human Gene Therapy Methods	10.1089/hgtb.2015.169
Mouse	C57Bl/6J	Males	Ins2-Akita	Genetic model	Retina	2015	Cardona SM, Mendiola AS, Yang YC, Adkins SL, Torres V, Cardona AE	Disruption of Fractalkine Signaling Leads to Microglial Activation and Neuronal Damage in the Diabetic Retina	American Society for Neurochemistry	10.1177/1759091415608204
Mouse	C57Bl/6J	Males	Ins2-Akita	Genetic model	Retina	2012	Liu Y, Leo LF, McGregor C, Grivitishvili A, Barnstable CJ, Tombran-Tink J	Pigment Epithelium-Derived Factor (PEDF) Peptide Eye Drops Reduce Inflammation, Cell Death and Vascular Leakage in Diabetic Retinopathy in Ins2(Akita) Mice	Molecular Medicine	10.2119/molmed.2012.00008
Mouse	C57Bl/6 J	Males	Ins2-Akita	Genetic model	Retina	2021	Santos DF, Pais M, Santos CN, Silva GA	Polyphenol Metabolite Pyrogallol-O-Sulfate Decreases Microglial Activation and VEGF in Retinal Pigment Epithelium Cells and Diabetic Mouse Retina	International Journal of Molecular Sciences	10.3390/ijms222111402
Mouse	C57Bl/6J	Males	Ins2-Akita	Genetic model	Retina	2020	Wang W, Tam KC, Ng TC, Goit RK, Chan KLS, Lo ACY	Long-term lutein administration attenuates retinal inflammation and functional deficits in early diabetic retinopathy using the Ins2(Akita/+) mice	Bmj Open Diabetes Research & Care	10.1136/bmjdrc-2020-001519
Mouse	C57Bl/6J	Males	Ins2-Akita; CX3CR1eGFP	Genetic model	Retina	2013	Kezic JM, Chen X, Rakoczy EP, McMenamin PG	The Effects of Age and Cx(3)cr1 Deficiency on Retinal Microglia in the Ins2(Akita) Diabetic Mouse	Investigative Ophthalmology & Visual Science	10.1167/iovs.12-10876
Mouse	C57BL/6	Males	KK-AY	Genetic model	Hippocampus	2018	Shi Y, Guo X, Zhang J, Zhou H, Sun B, Feng J	DNA binding protein HMGB1 secreted by activated microglia promotes the apoptosis of hippocampal neurons in diabetes complicated with OSA	Brain Behavior and Immunity	10.1016/j.bbi.2018.06.012
Mouse	KK/Upj‐Ay/J (HFD); C57Bl/6J (control)	Males	KK-Ay	Genetic model	Hippocampus	2020	Shi S, Yin HJ, Li J, Wang L, Wang WP, Wang XL	Studies of pathology and pharmacology of diabetic encephalopathy with KK-Ay mouse model	Cns Neuroscience & Therapeutics	10.1111/cns.13201
Mouse	NOD/ShiLtJ; CD1; C57BL/6 J; Balb/c	Males	NOD	Genetic model	Whole brain tissue	2016	McGuiness B, Gibney SM, Beumer W, Versnel MA, Sillaber I, Harkin A, Drexhage HA	Exaggerated Increases in Microglia Proliferation, Brain Inflammatory Response and Sickness Behaviour upon Lipopolysaccharide Stimulation in Non-Obese Diabetic Mice	Neuroimmunomodulation	10.1159/000446370
Mouse	C57Bl/6J	Males	ob/ob	Genetic model	Whole brain; hippocampus	2020	Shinohara M, Tashiro Y, Shinohara M, Hirokawa J, Suzuki K, Onishi-Takeya M, Mukouzono M, Takeda S, Saito T, Fukumori A, Saido TC, Morishita R, Sato N	Increased levels of A beta 42 decrease the lifespan of ob/ob mice with dysregulation of microglia and astrocytes	Faseb Journal	10.1096/fj.201901028RR
Mouse	C57Bl/6J	Males	ob/ob	Genetic model	Cortex; Hippocampus	2021	Shinohara M, Kikuchi M, Onishi-Takeya M, Tashiro Y, Suzuki K, Noda Y, Takeda S, Mukouzono M, Nagano S, Fukumori A, Morishita R, Nakaya A, Sato N	Upregulated expression of a subset of genes in APP;ob/ob mice: Evidence of an interaction between diabetes-linked obesity and Alzheimer's disease	Faseb Bioadvances	10.1096/fba.2020-00151
Mouse	BTBR	Males and females	ob/ob	Genetic model	Retina	2018	Lee VK, Hosking BM, Holeniewska J, Kubala EC, Lundh von Leithner P, Gardner PJ, Foxton RH, Shima DT	BTBR ob/ob mouse model of type 2 diabetes exhibits early loss of retinal function and retinal inflammation followed by late vascular changes	Diabetologia	10.1007/s00125-018-4696-x
Rat	Wistar	Males	Goto-Kakizaki	Genetic model	Cortex	2014	Hussain S, Mansouri S, Sjöholm Å, Patrone C, Darsalia V	Evidence for Cortical Neuronal Loss in Males Type 2 Diabetic Goto-Kakizaki Rats	Journal of Alzheimers Disease	10.3233/JAD-131958
Rat	Wistar	Males	Goto-Kakizaki	Genetic model	Retina	2020	Campos A, Martins J, Campos EJ, Silva R, Ambrósio AF	Choroidal and retinal structural, cellular and vascular changes in a rat model of Type 2 diabetes	Biomedicine & Pharmacotherapy	10.1016/j.biopha.2020.110811
Rat	Wistar	Males	Goto-Kakizaki	Genetic model	Retina	2020	Hachana S, Pouliot M, Couture R, Vaucher E	Diabetes-Induced Inflammation and Vascular Alterations in the Goto-Kakizaki Rat Retina	Current Eye Research	10.1080/02713683.2020.1712730
Rat	Wistar	No data	Goto-Kakizaki	Genetic model	Retina	2011	Omri S, Behar-Cohen F, de Kozak Y, Sennlaub F, Verissimo LM, Jonet L, Savoldelli M, Omri B, Crisanti P	Microglia/Macrophages Migrate through Retinal Epithelium Barrier by a Transcellular Route in Diabetic Retinopathy Role of PKC zeta in the Goto Kakizaki Rat Model	American Journal of Pathology	10.1016/j.ajpath.2011.04.018
Rat	Sprague–Dawley	Males	HIP	Genetic model	Cortex	2014	Srodulski S, Sharma S, Bachstetter AB, Brelsfoard JM, Pascual C, Xie XS, Saatman KE, Van Eldik LJ, Despa F	Neuroinflammation and neurologic deficits in diabetes linked to brain accumulation of amylin	Molecular Neurodegeneration	10.1186/1750-1326-9-30
Rat	Sprague-Dawley	Males and females	ZDF	Genetic model	Hippocampus	2014	Hwang IK, Choi JH, Nam SM, Park OK, Yoo DY, Kim W, Yi SS, Won MH, Seong JK, Yoon YS	Activation of microglia and induction of pro-inflammatory cytokines in the hippocampus of type 2 diabetic rats	Neurological Research	10.1179/1743132814Y.0000000330
Rat	Sprague Dawley	Males	ZDF	Genetic model	Hippocampus	2015	Yoo DY, Chae J, Jung HY, Yim HS, Kim JW, Nam SM, Kim DW, Choi JH, Seong JK, Yoon YS, Hwang IK	Treadmill exercise is associated with reduction of reactive microgliosis and pro-inflammatory cytokine levels in the hippocampus of type 2 diabetic rats	Neurological Research	10.1179/1743132815Y.0000000015
Rat	Sprague Dawley	Males	ZDF	Genetic model	Retina	2017	Szabó K, Énzsöly A, Dékány B, Szabó A, Hajdú RI, Radovits T, Mátyás C, Oláh A, Laurik LK, Somfai GM, Merkely B, Szél Á, Lukáts Á	Histological Evaluation of Diabetic Neurodegeneration in the Retina of Zucker Diabetic Fatty (ZDF) Rats	Scientific Reports	10.1038/s41598-017-09068-6
Rat	Sprague-Dawley	Males	ZDF (obese and lean)	Genetic model	Cortex; Hippocampus	2020	Tomassoni D, Martinelli I, Moruzzi M, Micioni Di Bonaventura MV, Cifani C, Amenta F, Tayebati SK	Obesity and Age-Related Changes in the Brain of the ZuckerLepr(fa/fa)Rats	Nutrients	10.3390/nu12051356
Rat	No data	No data	WT; Tet29	Gestational DM (genetic model)	Whole brain	2018	Golic M, Stojanovska V, Bendix I, Wehner A, Herse F, Haase N, Kräker K, Fischer C, Alenina N, Bader M, Schütte T, Schuchardt M, van der Giet M, Henrich W, Muller DN, Felderhoff-Müser U, Scherjon S, Plösch T, Dechend R	Diabetes Mellitus in Pregnancy Leads to Growth Restriction and Epigenetic Modification of the Srebf2 Gene in Rat Fetuses	Hypertension	10.1161/HYPERTENSIONAHA.117.10782
Rat	Sprague–Dawley rats	Males and females (separated)	WT	Gestational DM (HFD-induced)	Hippocampus	2010	Bilbo SD, Tsang V	Enduring consequences of maternal obesity for brain inflammation and behavior of offspring	The FASEB Journal	10.1096/fj.09-144014
Rat	Sprague–Dawley rats	Males	WT	Gestational DM (HFD-induced)	Hippocampus	2017	Vuong B, Odero G, Rozbacher S, Stevenson M, Kereliuk SM, Pereira TJ, Dolinsky VW, Kauppinen TM	Exposure to gestational diabetes mellitus induces neuroinflammation, derangement of hippocampal neurons, and cognitive changes in rat offspring	Journal of Neuroinflammation	10.1186/s12974-017-0859-9
Rat	Long Evans	Males	WT	Gestational DM (HFD-induced)	Cortex	2009	White CL, Pistell PJ, Purpera MN, Gupta S, Fernandez-Kim SO, Hise TL, Keller JN, Ingram DK, Morrison CD, Bruce-Keller AJ	Effects of high fat diet on Morris maze performance, oxidative stress, and inflammation in rats	Neurobiology of Disease	10.1016/j.nbd.2009.04.002
Mouse	CD1	Males and females	WT	Gestational DM (STZ-induced)	Cortex and hippocampus	2017	Ramos-Rodriguez JJ, Sanchez-Sotano D, Doblas-Marquez A, Infante-Garcia C, Lubian-Lopez S, Garcia-Alloza M	Intranasal insulin reverts central pathology and cognitive impairment in diabetic mother offspring	Molecular Neurodegeneration	10.1186/s13024-017-0198-4
Rat	Wistar	Males and females	WT	Gestational DM (STZ-induced)	Hippocampus	2020	Sousa FJ, Correia RG, Cruz AF, Martins JM, Rodrigues MS, Gomes CA, Ambrósio AF, Baptista FI	Sex differences in offspring neurodevelopment, cognitive performance and microglia morphology associated with maternal diabetes: Putative targets for insulin therapy.	Brain, behavior, & immunity - health	10.1016/j.bbih.2020.100075
Rat	Wistar	Males and females	WT	Gestational DM (STZ-induced)	Hippocampus	2019	Piazza FV, Segabinazi E, de Meireles ALF, Mega F, Spindler CF, Augustin OA, Salvalaggio GDS, Achaval M, Kruse MS, Coirini H, Marcuzzo S	Severe Uncontrolled Maternal Hyperglycemia Induces Microsomia and Neurodevelopment Delay Accompanied by Apoptosis, Cellular Survival, and Neuroinflammatory Deregulation in Rat Offspring Hippocampus	Cellular and Molecular Neurobiology	10.1007/s10571-019-00658-8
Meriones shawi	Meriones shawi	Males	WT	HFD	Retina	2017	Hammoum I, Mbarek S, Dellaa A, Dubus E, Baccouche B, Azaiz R, Charfeddine R, Picaud S, Ben Chaouacha-Chekir R	Study of retinal alterations in a high fat diet-induced type ii diabetes rodent: Meriones shawi	Acta Histochemica	10.1016/j.acthis.2016.05.005
Monkey	Macaca fuscata	Males and females	WT	HFD	Hypothalamus	2010	Grayson BE, Levasseur PR, Williams SM, Smith MS, Marks DL, Grove KL	Changes in Melanocortin Expression and Inflammatory Pathways in Fetal Offspring of Nonhuman Primates Fed a High-Fat Diet	Endocrinology	10.1210/en.2009-1019
Mouse	Swiss	Males	Obese-prone vs obese-resistant	HFD	Hypothalamus	2019	Fioravante M, Bombassaro B, Ramalho AF, de Moura RF, Haddad-Tovolli R, Solon C, Dragano NR, Vettorazzi JF, Gaspar RS, Ropelle ER, Carneiro EM, Morari J, Velloso LA	Hypothalamic expression of the atypical chemokine receptor ACKR2 is involved in the systemic regulation of glucose tolerance	Biochimica Et Biophysica Acta-Molecular Basis of Disease	10.1016/j.bbadis.2019.01.001
Mouse	C57Bl/6J	Males	WT	HFD	Cortex and hippocampus	2020	Corraliza-Gómez M, Gallardo AB, Díaz-Marrero AR, de la Rosa JM, D'Croz L, Darias J, Arranz E, Cózar-Castellano I, Ganfornina MD, Cueto M	Modulation of Glial Responses by Furanocembranolides: Leptolide Diminishes Microglial Inflammation in Vitro and Ameliorates Gliosis In Vivo in a Mouse Model of Obesity and Insulin Resistance	Marine Drugs	10.3390/md18080378
Mouse	C57Bl/6J	Males	WT	HFD	Forebrain	2020	Demers G, Roy J, Machuca-Parra AI, Dashtehei Pour Z, Bairamian D, Daneault C, Rosiers CD, Ferreira G, Alquier T, Fulton S	Fish oil supplementation alleviates metabolic and anxiodepressive effects of diet-induced obesity and associated changes in brain lipid composition in mice.	International journal of obesity (2005)	10.1038/s41366-020-0623-6
Mouse	C57Bl/6J	Males	WT	HFD	Hippocampus	2015	Hao S, Dey A, Yu X, Stranahan AM	Dietary obesity reversibly induces synaptic stripping by microglia and impairs hippocampal plasticity	Brain, Behavior and Immunity	10.1016/j.bbi.2015.08.023
Mouse	C57Bl/6J	Males	WT	HFD	Hippocampus	2021	Kawamura N, Katsuura G, Yamada-Goto N, Novianti E, Inui A, Asakawa A	Impaired brain fractalkine-CX3CR1 signaling is implicated in cognitive dysfunction in diet-induced obese mice.	BMJ open diabetes research & care	10.1136/bmjdrc-2020-001492
Mouse	C57BL/6	Males	WT	HFD	Hippocampus	2021	Ma X, Xiao W, Li H, Pang P, Xue F, Wan L, Pei L, Yan H	Metformin restores hippocampal neurogenesis and learning and memory via regulating gut microbiota in the obese mouse model	Brain Behavior and Immunity	10.1016/j.bbi.2021.02.011
Mouse	C57BL/6	Males and females	WT	HFD	Hippocampus	2020	Robison LS, Albert NM, Camargo LA, Anderson BM, Salinero AE, Riccio DA, Abi-Ghanem C, Gannon OJ, Zuloaga KL	High-Fat Diet-Induced Obesity Causes Sex-Specific Deficits in Adult Hippocampal Neurogenesis in Mice	Eneuro	10.1523/ENEURO.0391-19.2019
Mouse	C57BL/6	Males	WT	HFD	Hippocampus	2021	Vander Velden JW, Osborne DM	Obesity Prevents S-Adenosylmethionine-Mediated Improvements in Age-Related Peripheral and Hippocampal Outcomes	Nutrients	10.3390/nu13041201
Mouse	C57BL/6	Males	WT	HFD	Hippocampus	2016	Vinuesa A, Pomilio C, Menafra M, Bonaventura MM, Garay L, Mercogliano MF, Schillaci R, Lux Lantos V, Brites F, Beauquis J, Saravia F	Juvenile exposure to a high fat diet promotes behavioral and limbic alterations in the absence of obesity	Psychoneuroendocrinology	10.1016/j.psyneuen.2016.06.004
Mouse	C57BL/6	Males	WT	HFD	Hippocampus	2018	Wang Q, Yuan J, Yu Z, Lin L, Jiang Y, Cao Z, Zhuang P, Whalen MJ, Song B, Wang XJ, Li X, Lo EH, Xu Y, Wang X	FGF21 Attenuates High-Fat Diet-Induced Cognitive Impairment via Metabolic Regulation and Anti-inflammation of Obese Mice	Molecular Neurobiology	10.1007/s12035-017-0663-7
Mouse	C57BL/6	Males	WT	HFD	Hippocampus	2022	Wu M, Liao M, Huang R, Chen C, Tian T, Wang H, Li J, Li J, Sun Y, Wu C, Li Q, Xiao X	Hippocampal overexpression of TREM2 ameliorates high fat diet induced cognitive impairment and modulates phenotypic polarization of the microglia.	Genes & diseases	10.1016/j.gendis.2020.05.005
Mouse	Swiss, Balb-c, C57BL/6J, TNFRp552/2, TNFRp55+/?, C3H/HeJ, C3H/Hepas, IL102/2, or IL10+/?	Males	WT	HFD	Hypothalamus	2014	Morari J, Anhe GF, Nascimento LF, de Moura RF, Razolli D, Solon C, Guadagnini D, Souza G, Mattos AH, Tobar N, Ramos CD, Pascoal VD, Saad MJ, Lopes-Cendes I, Moraes JC, Velloso LA	Fractalkine (CX3CL1) Is Involved in the Early Activation of Hypothalamic Inflammation in Experimental Obesity	Diabetes	10.2337/db13-1495
Mouse	C57Bl/6J	Males	WT	HFD	Hypothalamus	2016	Baufeld C, Osterloh A, Prokop S, Miller KR, Heppner FL	High-fat diet-induced brain region-specific phenotypic spectrum of CNS resident microglia	Acta Neuropathologica	10.1007/s00401-016-1595-4
Mouse	C57Bl/6J	Males	WT	HFD	Hypothalamus	2019	Harrison L, Pfuhlmann K, Schriever SC, Pfluger PT	Profound weight loss induces reactive astrogliosis in the arcuate nucleus of obese mice.	Molecular metabolism	10.1016/j.molmet.2019.03.009
Mouse	C57BL/6	Males	WT	HFD	Hypothalamus	2018	Lee CH, Kim HJ, Lee YS, Kang GM, Lim HS, Lee SH, Song DK, Kwon O, Hwang I, Son M, Byun K, Sung YH, Kim S, Kim JB, Choi EY, Kim YB, Kim K, Kweon MN, Sohn JW, Kim MS	Hypothalamic Macrophage Inducible Nitric Oxide Synthase Mediates Obesity-Associated Hypothalamic Inflammation.	Cell reports	10.1016/j.celrep.2018.09.070
Mouse	C57BL/6	Males	WT	HFD	Hypothalamus	2021	Li X, Cai Y, Luo J, Ding J, Yao G, Xiao X, Tang Y, Liang Z	Metformin attenuates hypothalamic inflammation via downregulation of RIPK1-independent microglial necroptosis in diet-induced obese mice.	Cell death discovery	10.1038/s41420-021-00732-5
Mouse	C57BL/6	Males	WT	HFD	Hypothalamus	2017	Naznin F, Sakoda H, Okada T, Tsubouchi H, Waise TM, Arakawa K, Nakazato M	Canagliflozin, a sodium glucose cotransporter 2 inhibitor, attenuates obesity-induced inflammation in the nodose ganglion, hypothalamus, and skeletal muscle of mice	European Journal of Pharmacology	10.1016/j.ejphar.2016.11.028
Mouse	C57BL/6	Males	WT	HFD	Hypothalamus	2020	Sugiyama M, Banno R, Yaginuma H, Taki K, Mizoguchi A, Tsunekawa T, Onoue T, Takagi H, Ito Y, Iwama S, Goto M, Suga H, Komine O, Yamanaka K, Arima H	Hypothalamic glial cells isolated by MACS reveal that microglia and astrocytes induce hypothalamic inflammation via different processes under high-fat diet conditions.	Neurochemistry international	10.1016/j.neuint.2020.104733
Mouse	C57BL/6	Males and females	WT	HFD	Hypothalamus	2017	Valdearcos M, Douglass JD, Robblee MM, Dorfman MD, Stifler DR, Bennett ML, Gerritse I, Fasnacht R, Barres BA, Thaler JP, Koliwad SK	Microglial Inflammatory Signaling Orchestrates the Hypothalamic Immune Response to Dietary Excess and Mediates Obesity Susceptibility.	Cell metabolism	10.1016/j.cmet.2017.05.015
Mouse	C57BL/6	Males	WT	HFD	Hypothalamus	2014	Valdearcos M, Robblee MM, Benjamin DI, Nomura DK, Xu AW, Koliwad SK	Microglia Dictate the Impact of Saturated Fat Consumption on Hypothalamic Inflammation and Neuronal Function	Cell Reports	10.1016/j.celrep.2014.11.018
Mouse	C57BL/6	Males	WT	HFD	Hypothalamus	2015	Waise TMZ, Toshinai K, Naznin F, NamKoong C, Md Moin AS, Sakoda H, Nakazato M	One-day high-fat diet induces inflammation in the nodose ganglion and hypothalamus of mice	Biochemical and Biophysical Research Communications	10.1016/j.bbrc.2015.07.097
Mouse	C57Bl/6J	Males	WT	HFD	Hypothalamus (arcuate nucleus)	2017	André C, Guzman-Quevedo O, Rey C, Rémus-Borel J, Clark S, Castellanos-Jankiewicz A, Ladeveze E, Leste-Lasserre T, Nadjar A, Abrous DN, Laye S, Cota D	Inhibiting Microglia Expansion Prevents Diet-Induced Hypothalamic and Peripheral Inflammation.	Diabetes	10.2337/db16-0586
Mouse	C57Bl/6J	Female	WT	HFD	Hypothalamus (arcuate nucleus)	2019	Klein C, Jonas W, Wiedmer P, Schreyer S, Akyüz L, Spranger J, Hellweg R, Steiner B	High-fat Diet and Physical Exercise Differentially Modulate Adult Neurogenesis in the Mouse Hypothalamus.	Neuroscience	10.1016/j.neuroscience.2018.12.037
Mouse	C57BL/6	Males	WT	HFD	Hypothalamus (arcuate nucleus)	2021	Pretz D, Le Foll C, Rizwan MZ, Lutz TA, Tups A	Hyperleptinemia as a contributing factor for the impairment of glucose intolerance in obesity	Faseb Journal	10.1096/fj.202001147R
Mouse	C57BL/6J	Males	WT	HFD	Hypothalamus (arcuate nucleus)	2021	Romero-Juárez PA, Visco DB, Manhães-de-Castro R, Urquiza-Martínez MV, Saavedra LM, González-Vargas MC, Mercado-Camargo R, Aquino JS, Toscano AE, Torner L, Guzmán-Quevedo O	Dietary flavonoid kaempferol reduces obesity-associated hypothalamic microglia activation and promotes body weight loss in mice with obesity	Nutritional Neuroscience	10.1080/1028415X.2021.2012629
Mouse	C57Bl/6J	Males	WT; CalcineurinA-KO	HFD	Hypothalamus	2018	Pfuhlmann K, Schriever SC, Legutko B, Baumann P, Harrison L, Kabra DG, Baumgart EV, Tschöp MH, Garcia-Caceres C, Pfluger PT	Calcineurin A beta deficiency ameliorates HFD-induced hypothalamic astrocytosis in mice.	Journal of neuroinflammation	10.1186/s12974-018-1076-x
Mouse	C57Bl/6J	Males and females	WT; CX3CR1-KO	HFD	Hypothalamus	2017	Dorfman MD, Krull JE, Douglass JD, Fasnacht R, Lara-Lince F, Meek TH, Shi X, Damian V, Nguyen HT, Matsen ME, Morton GJ, Thaler JP	Sex differences in microglial CX3CR1 signalling determine obesity susceptibility in mice.	Nature communications	10.1038/ncomms14556
Mouse	C57BL/6J	Males	WT; Jnk1-KO	HFD	Hippocampus	2019	Busquets O, Ettcheto M, Eritja À, Espinosa-Jiménez T, Verdaguer E, Olloquequi J, Beas-Zarate C, Castro-Torres RD, Casadesús G, Auladell C, Bulló M, Folch J, Camins A	c-Jun N-terminal Kinase 1 ablation protects against metabolic-induced hippocampal cognitive impairments	Journal of Molecular Medicine-Jmm	10.1007/s00109-019-01856-z
Mouse	No data	Males	WT; LDLr-KO	HFD	Hypothalamus	2012	Yi CX, Al-Massadi O, Donelan E, Lehti M, Weber J, Ress C, Trivedi C, Müller TD, Woods SC, Hofmann SM	Exercise protects against high-fat diet-induced hypothalamic inflammation	Physiology & Behavior	10.1016/j.physbeh.2012.03.021
Mouse	C57BL/6	No data	WT; MC4R KO, CX3CR1eGFP, ob/ob, db/db	HFD	Hypothalamus (arcuate nucleus)	2014	Gao Y, Ottaway N, Schriever SC, Legutko B, García-Cáceres C, de la Fuente E, Mergen C, Bour S, Thaler JP, Seeley RJ, Filosa J, Stern JE, Perez-Tilve D, Schwartz MW, Tschöp MH, Yi CX	Hormones and diet, but not body weight, control hypothalamic microglial activity.	Glia	10.1002/glia.22580
Mouse	ICR	Males	WT; Nrf2-KO	HFD	Hippocampus; BBB	2018	Tarantini S, Valcarcel-Ares MN, Yabluchanskiy A, Tucsek Z, Hertelendy P, Kiss T, Gautam T, Zhang XA, Sonntag WE, de Cabo R, Farkas E, Elliott MH, Kinter MT, Deak F, Ungvari Z, Csiszar A	Nrf2 Deficiency Exacerbates Obesity-Induced Oxidative Stress, Neurovascular Dysfunction, Blood-Brain Barrier Disruption, Neuroinflammation, Amyloidogenic Gene Expression, and Cognitive Decline in Mice, Mimicking the Aging Phenotype.	The journals of gerontology. Series A, Biological sciences and medical sciences	10.1093/gerona/glx177
Mouse	C57BL/6	No data	WT; ob/ob	HFD	Hypothalamus	2012	Yi CX, Tschöp MH, Woods SC, Hofmann SM	High-fat-diet exposure induces IgG accumulation in hypothalamic microglia.	Disease models & mechanisms	10.1242/dmm.009464
Mouse	No data	Males and females	WT; PTP1B-KO	HFD	Hypothalamus	2017	Tsunekawa T, Banno R, Mizoguchi A, Sugiyama M, Tominaga T, Onoue T, Hagiwara D, Ito Y, Iwama S, Goto M, Suga H, Sugimura Y, Arima H	Deficiency of PTP1B Attenuates Hypothalamic Inflammation via Activation of the JAK2-STAT3 Pathway in Microglia.	EBioMedicine	10.1016/j.ebiom.2017.01.007
Mouse	C57BL/6J	Males	WT; TLR4-KO	HFD	Retina	2015	Lee JJ, Wang PW, Yang IH, Huang HM, Chang CS, Wu CL, Chuang JH	High-Fat Diet Induces Toll-Like Receptor 4-Dependent Macrophage/Microglial Cell Activation and Retinal Impairment	Investigative Ophthalmology & Visual Science	10.1167/iovs.15-16504
Mouse	Ucp2 MGKO	Males	WT; UCP2-Microglia KO	HFD	Hypothalamus	2019	Kim JD, Yoon NA, Jin S, Diano S	Microglial UCP2 Mediates Inflammation and Obesity Induced by High-Fat Feeding	Cell Metabolism	10.1016/j.cmet.2019.08.010
Rat	Sprague–Dawley	Males	WT	HFD	Cortex	2015	Bocarsly ME, Fasolino M, Kane GA, LaMarca EA, Kirschen GW, Karatsoreos IN, McEwen BS, Gould E	Obesity diminishes synaptic markers, alters microglial morphology, and impairs cognitive function	Proceedings of the National Academy of Sciences of the United States of America	10.1073/pnas.1511593112
Rat	Wistar	Males	WT	HFD	Hippocampus	2020	Gholamhosseinian A, Abbasalipourkabir R, Ziamajidi N, Sayadi M, Sayadi K	The anti-inflammatory effect of omega-3 polyunsaturated fatty acids dramatically decreases by iron in the hippocampus of diabetic rats	Life Sciences	10.1016/j.lfs.2020.117393
Rat	Sprague-Dawley	Males	WT	HFD	Hippocampus	2020	Zhang PA, Sun Q, Li YC, Weng RX, Wu R, Zhang HH, Xu GY	Overexpression of Purinergic P2X4 Receptors in Hippocampus Rescues Memory Impairment in Rats with Type 2 Diabetes	Neuroscience Bulletin	10.1007/s12264-020-00478-7
Rat	Wistar	Males	WT	HFD	Hypothalamus	2016	Sánchez-Sarasúa S, Moustafa S, García-Avilés Á, López-Climent MF, Gómez-Cadenas A, Olucha-Bordonau FE, Sánchez-Pérez AM	The effect of abscisic acid chronic treatment on neuroinflammatory markers and memory in a rat model of high-fat diet induced neuroinflammation	Nutrition & Metabolism	10.1186/s12986-016-0137-3
Rat	Wistar	Males	WT	HFD	Hypothalamus	2010	Oh-I S, Thaler JP, Ogimoto K, Wisse BE, Morton GJ, Schwartz MW	Central administration of interleukin-4 exacerbates hypothalamic inflammation and weight gain during high-fat feeding.	American journal of physiology. Endocrinology and metabolism	10.1152/ajpendo.00026.2010
Rat	Sprague-Dawley	Males	ZDF	HFD	Hypothalamus; brainstem	2020	Stein LM, Lhamo R, Cao A, Workinger J, Tinsley I, Doyle RP, Grill HJ, Hermann GE, Rogers RC, Hayes MR	Dorsal vagal complex and hypothalamic glia differentially respond to leptin and energy balance dysregulation.	Translational psychiatry	10.1038/s41398-020-0767-0
Rat	Wistar	Males	WT	HFD	Cortex	2019	Milanova IV, Kalsbeek MJT, Wang XL, Korpel NL, Stenvers DJ, Wolff SEC, de Goede P, Heijboer AC, Fliers E, la Fleur SE, Kalsbeek A, Yi CX	Diet-Induced Obesity Disturbs Microglial Immunometabolism in a Time-of-Day Manner	Frontiers in Endocrinology	10.3389/fendo.2019.00424
Rat; Mouse	Long-Evans rats and C57BL/6 mice	Males	WT	HFD	Hypothalamus (arcuate nucleus)	2012	Thaler JP, Yi CX, Schur EA, Guyenet SJ, Hwang BH, Dietrich MO, Zhao X, Sarruf DA, Izgur V, Maravilla KR, Nguyen HT, Fischer JD, Matsen ME, Wisse BE, Morton GJ, Horvath TL, Baskin DG, Tschöp MH, Schwartz MW	Obesity is associated with hypothalamic injury in rodents and humans	The Journal of Clinical Investigation	10.1172/JCI59660
Rat; Mouse	Wistar	Males	WT; TLR4-KO	HFD	Hypothalamus	2009	Milanski M, Degasperi G, Coope A, Morari J, Denis R, Cintra DE, Tsukumo DM, Anhe G, Amaral ME, Takahashi HK, Curi R, Oliveira HC, Carvalheira JB, Bordin S, Saad MJ, Velloso LA	Saturated fatty acids produce an inflammatory response predominantly through the activation of TLR4 signaling in hypothalamus: implications for the pathogenesis of obesity	The Journal of Neuroscience	10.1523/JNEUROSCI.2760-08.2009
Mouse	C57BL/6	Males	WT	HFHS	BBB	2022	Sheikh MH, Errede M, d'Amati A, Khan NQ, Fanti S, Loiola RA, McArthur S, Purvis GSD, O'Riordan CE, Ferorelli D, Dell'Erba A, Kieswich J, Reutelingsperger C, Maiorano E, Yaqoob M, Thiemermann C, Baragetti A, Catapano AL, Norata GD, Marelli-Berg F, Virgintino D, Solito E	Impact of metabolic disorders on the structural, functional, and immunological integrity of the blood-brain barrier: Therapeutic avenues	Faseb Journal	10.1096/fj.202101297R
Mouse	C57BL/6	Males	WT	HFS	Hippocampus	2021	Wu L, Han Y, Zheng Z, Zhu S, Chen J, Yao Y, Yue S, Teufel A, Weng H, Li L, Wang B	Obeticholic Acid Inhibits Anxiety via Alleviating Gut Microbiota-Mediated Microglia Accumulation in the Brain of High-Fat High-Sugar Diet Mice	Nutrients	10.3390/nu13030940
Mouse	C57Bl/6J	Males	WT	High cholesterol - high fat	Hypothalamus	2017	Yi CX, Walter M, Gao Y, Pitra S, Legutko B, Kälin S, Layritz C, García-Cáceres C, Bielohuby M, Bidlingmaier M, Woods SC, Ghanem A, Conzelmann KK, Stern JE, Jastroch M, Tschöp MH	TNFα drives mitochondrial stress in POMC neurons in obesity.	Nature communications	10.1038/ncomms15143
Mouse	Sprague–Dawley rats	Males	WT	High energy diet	Nucleus of the solitary tract	2020	Minaya DM, Turlej A, Joshi A, Nagy T, Weinstein N, DiLorenzo P, Hajnal A, Czaja K	Consumption of a high energy density diet triggers microbiota dysbiosis, hepatic lipidosis, and microglia activation in the nucleus of the solitary tract in rats	Nutrition & Diabetes	10.1038/s41387-020-0119-4
Zebrafish	Danio rerio	Males and females	WT	High glucose/high cholesterol diet	Whole brain	2020	Wang J, Li Y, Lai K, Zhong Q, Demin KA, Kalueff AV, Song C	High-glucose/high-cholesterol diet in zebrafish evokes diabetic and affective pathogenesis: The role of peripheral and central inflammation, microglia and apoptosis	Progress in Neuro-Psychopharmacology & Biological Psychiatry	10.1016/j.pnpbp.2019.109752
Mouse	C57BL/6	Males	WT; LPL-KO	High-carbohydrate/high-fat	Hypothalamus	2017	Gao Y, Vidal-Itriago A, Kalsbeek MJ, Layritz C, García-Cáceres C, Tom RZ, Eichmann TO, Vaz FM, Houtkooper RH, van der Wel N, Verhoeven AJ, Yan J, Kalsbeek A, Eckel RH, Hofmann SM, Yi CX	Lipoprotein Lipase Maintains Microglial Innate Immunity in Obesity.	Cell reports	10.1016/j.celrep.2017.09.008
Mouse	C57BL/6	Males	WT; RAGE-KO; ALCAM-KO	High-carbohydrate/high-fat	Hypothalamus	2017	Gao Y, Bielohuby M, Fleming T, Grabner GF, Foppen E, Bernhard W, Guzmán-Ruiz M, Layritz C, Legutko B, Zinser E, García-Cáceres C, Buijs RM, Woods SC, Kalsbeek A, Seeley RJ, Nawroth PP, Bidlingmaier M, Tschöp MH, Yi CX	Dietary sugars, not lipids, drive hypothalamic inflammation	Molecular Metabolism	10.1016/j.molmet.2017.06.008
Mouse	C57BL/6	Males	WT; Arg2-KO	High-fat/high-sucrose	Retina	2020	Atawia RT, Bunch KL, Fouda AY, Lemtalsi T, Eldahshan W, Xu Z, Saul A, Elmasry K, Al-Shabrawey M, Caldwell RB, Caldwell RW	Role of Arginase 2 in Murine Retinopathy Associated with Western Diet-Induced Obesity	Journal of Clinical Medicine	10.3390/jcm9020317
Rat	Wistar	Males	WT	High-fat/high-sugar; STZ	Cortex; Hippocampus	2015	van der Harg JM, Eggels L, Ruigrok SR, Hoozemans JJ, la Fleur SE, Scheper W	Neuroinflammation is not a Prerequisite for Diabetes-induced Tau Phosphorylation	Frontiers in Neuroscience	10.3389/fnins.2015.00432
Mouse	C57Bl/6 J	Males and femaless (mixed)	WT; CX3CR1Egfp	Insulin-induced hypoglycemia	Cortex	2020	Bernier LP, York EM, Kamyabi A, Choi HB, Weilinger NL, MacVicar BA	Microglial metabolic flexibility supports immune surveillance of the brain parenchyma	Nature Communications	10.1038/s41467-020-15267-z
Rat	Sprague-Dawley	Males	WT	Insulin-induced hypoglycemia	Cortex; Hippocampus	2012	Won SJ, Yoo BH, Kauppinen TM, Choi BY, Kim JH, Jang BG, Lee MW, Sohn M, Liu J, Swanson RA, Suh SW	Recurrent/moderate hypoglycemia induces hippocampal dendritic injury, microglial activation, and cognitive impairment in diabetic rats	Journal of Neuroinflammation	10.1186/1742-2094-9-182
Rat	Sprague-Dawley	Males	WT	Insulin-induced hypoglycemia	Cortex; Neocortex	2020	Tomita N, Nakamura T, Sunden Y, Miyata H, Morita T	Temporal analysis of histopathology and cytokine expression in the rat cerebral cortex after insulin-induced hypoglycemia	Neuropathology	10.1111/neup.12643
Rat	Sprague-Dawley	Males	WT	Insulin-induced hypoglycemia	Hippocampus	2005	Suh SW, Fan Y, Hong SM, Liu Z, Matsumori Y, Weinstein PR, Swanson RA, Liu J	Hypoglycemia induces transient neurogenesis and subsequent progenitor cell loss in the rat hippocampus.	Diabetes	10.2337/diabetes.54.2.500
Rat	Sprague-Dawley	Males	WT	Insulin-induced hypoglycemia	Hippocampus	2017	Kho AR, Choi BY, Kim JH, Lee SH, Hong DK, Lee SH, Jeong JH, Sohn M, Suh SW	Prevention of hypoglycemia-induced hippocampal neuronal death by N-acetyl-l-cysteine (NAC)	Amino Acids	10.1007/s00726-016-2370-5
Rat	Sprague-Dawley	Males	WT	Insulin-induced hypoglycemia	Hippocampus	2015	Kim JH, Yoo BH, Won SJ, Choi BY, Lee BE, Kim IY, Kho A, Lee SH, Sohn M, Suh SW	Melatonin Reduces Hypoglycemia-Induced Neuronal Death in Rats	Neuroendocrinology	10.1159/000434722
Rat	Sprague-Dawley	Males	WT	Insulin-induced hypoglycemia	Cortex; Hippocampus	2012	Won SJ, Kim JH, Yoo BH, Sohn M, Kauppinen TM, Park MS, Kwon HJ, Liu J, Suh SW	Prevention of hypoglycemia-induced neuronal death by minocycline	Journal of Neuroinflammation	10.1186/1742-2094-9-225
Rat	Sprague-Dawley	Males	WT	Insulin-induced hypoglycemia	Hippocampus	2012	Won SJ, Jang BG, Yoo BH, Sohn M, Lee MW, Choi BY, Kim JH, Song HK, Suh SW	Prevention of acute/severe hypoglycemia-induced neuron death by lactate administration	Journal of Cerebral Blood Flow and Metabolism	10.1038/jcbfm.2012.30
Rat	Sprague-Dawley	No data	WT	Neonatal hyperglycemia (Octreotide + dextrose)	Cortex	2015	Gisslen T, Ennis K, Bhandari V, Rao R	Recurrent hypoinsulinemic hyperglycemia in neonatal rats increases PARP-1 and NF-kappa B expression and leads to microglial activation in the cerebral cortex	Pediatric Research	10.1038/pr.2015.136
Rat	Wistar	Males and females	WT	Neonatal hyperglycemia (STZ)	Hippocampus	2018	Satrom KM, Ennis K, Sweis BM, Matveeva TM, Chen J, Hanson L, Maheshwari A, Rao R	Neonatal hyperglycemia induces CXCL10/CXCR3 signaling and microglial activation and impairs long-term synaptogenesis in the hippocampus and alters behavior in rats	Journal of Neuroinflammation	10.1186/s12974-018-1121-9
Rat	Lewis	No data	WT	Neonatal hyperglycemia (STZ)	Retina	2013	Kermorvant-Duchemin E, Pinel AC, Lavalette S, Lenne D, Raoul W, Calippe B, Behar-Cohen F, Sahel JA, Guillonneau X, Sennlaub F	Neonatal Hyperglycemia Inhibits Angiogenesis and Induces Inflammation and Neuronal Degeneration in the Retina	Plos One	10.1371/journal.pone.0079545
Cynomulgus monkey	-	No data	WT	Spontaneous type 2 diabetes	Retina	2021	Xiao Y, Hu X, Fan S, Zhong J, Mo X, Liu X, Hu Y	Single-Cell Transcriptome Profiling Reveals the Suppressive Role of Retinal Neurons in Microglia Activation Under Diabetes Mellitus	Frontiers in Cell and Developmental Biology	10.3389/fcell.2021.680947
Rat	Wistar	Males	-	Spontaneous type 2 diabetes	Retina; choroid	2020	Campos A, Campos EJ, Martins J, Rodrigues FSC, Silva R, Ambrósio AF	Inflammatory cells proliferate in the choroid and retina without choroidal thickness change in early Type 1 diabetes	Experimental Eye Research	10.1016/j.exer.2020.108195
Mouse	C57Bl/6 J	Males and females	CX3CR1Gfp	STZ	Retina	2016	Beli E, Dominguez JM 2nd, Hu P, Thinschmidt JS, Caballero S, Li Calzi S, Luo D, Shanmugam S, Salazar TE, Duan Y, Boulton ME, Mohr S, Abcouwer SF, Saban DR, Harrison JK, Grant MB	CX3CR1 deficiency accelerates the development of retinopathy in a rodent model of type 1 diabetes	Journal of Molecular Medicine-Jmm	10.1007/s00109-016-1433-0
Mouse	C57Bl/6 J	Males	WT	STZ	Cortex	2020	Ide M, Sonoda N, Inoue T, Kimura S, Minami Y, Makimura H, Hayashida E, Hyodo F, Yamato M, Takayanagi R, Inoguchi T	The dipeptidyl peptidase-4 inhibitor, linagliptin, improves cognitive impairment in streptozotocin-induced diabetic mice by inhibiting oxidative stress and microglial activation	Plos One	10.1371/journal.pone.0228750
Mouse	B6SJL	Males and females	WT	STZ	Cortex and hippocampus	2021	Paladugu L, Gharaibeh A, Kolli N, Learman C, Hall TC, Li L, Rossignol J, Maiti P, Dunbar GL	Liraglutide Has Anti-Inflammatory and Anti-Amyloid Properties in Streptozotocin-Induced and 5xFAD Mouse Models of Alzheimer’s Disease	International Journal of Molecular Sciences	10.3390/ijms22020860
Mouse	C57Bl/6 J	Males	WT	STZ	Cortex, hippocampus and amygdala	2021	Wang Y, Wang S, Xin Y, Zhang J, Wang S, Yang Z, Liu C	Hydrogen sulfide alleviates the anxiety-like and depressive-like behaviors of type 1 diabetic mice via inhibiting inflammation and ferroptosis.	Life sciences	10.1016/j.lfs.2021.119551
Mouse	C57Bl/6	No data	WT	STZ	Cortex; Hippocampus	2016	Ramos-Rodriguez JJ, Infante-Garcia C, Galindo-Gonzalez L, Garcia-Molina Y, Lechuga-Sancho A, Garcia-Alloza M	Increased Spontaneous Central Bleeding and Cognition Impairment in APP/PS1 Mice with Poorly Controlled Diabetes Mellitus	Molecular Neurobiology	10.1007/s12035-015-9311-2
Mouse	C57Bl/6 J	Males	WT	STZ	Hippocampus	2019	Han R, Liu Z, Sun N, Liu S, Li L, Shen Y, Xiu J, Xu Q	BDNF Alleviates Neuroinflammation in the Hippocampus of Type 1 Diabetic Mice via Blocking the Aberrant HMGB1/RAGE/NF-kappa B Pathway	Aging and Disease	10.14336/AD.2018.0707
Mouse	C57Bl/6 J	Males	WT	STZ	Hippocampus	2020	Kawamura N, Katsuura G, Yamada-Goto N, Novianti E, Inui A, Asakawa A	Reduced brain fractalkine-CX3CR1 signaling is involved in the impaired cognition of streptozotocin-treated mice	Ibro Reports	10.1016/j.ibror.2020.09.002
Mouse	C57Bl/6	Males	WT	STZ	Hippocampus	2022	Nie R, Lu J, Xu R, Yang J, Shen X, Ouyang X, Zhu D, Huang Y, Zhao T, Zhao X, Lu Y, Qian M, Wang J, Shen X	Ipriflavone as a non-steroidal glucocorticoid receptor antagonist ameliorates diabetic cognitive impairment in mice	Aging Cell	10.1111/acel.13572
Mouse	C57Bl/6 J	Males	WT	STZ	Hippocampus	2016	Oliveira WH, Nunes AK, França ME, Santos LA, Lós DB, Rocha SW, Barbosa KP, Rodrigues GB, Peixoto CA	Effects of metformin on inflammation and short-term memory in streptozotocin-induced diabetic mice	Brain Research	10.1016/j.brainres.2016.05.013
Mouse	C57Bl/6 J	Males	WT	STZ	Hippocampus	2021	Sakurai M, Iwasa R, Sakai Y, Morimoto M	Minocycline prevents depression-like behavior in streptozotocin-induced diabetic mice	Neuropathology	10.1111/neup.12706
Mouse	C57Bl/6 J	Males	WT	STZ	Hippocampus	2019	Wang K, Song F, Wang H, Wang JH, Sun Y	Quetiapine Attenuates the Neuroinflammation and Executive Function Deficit in Streptozotocin-Induced Diabetic Mice	Mediators of Inflammation	10.1155/2019/1236082
Mouse	Swiss	Females	WT	STZ	Hypothalamus; basolateral amygdala; cortex	2017	Richa R, Yadawa AK, Chaturvedi CM	Hyperglycemia and high nitric oxide level induced oxidative stress in the brain and molecular alteration in the neurons and glial cells of laboratory mouse, Mus musculus	Neurochemistry International	10.1016/j.neuint.2016.12.008
Mouse	C57Bl/6 J	Males	WT	STZ	Hypothalamus; Cortex	2013	Hu P, Thinschmidt JS, Yan Y, Hazra S, Bhatwadekar A, Caballero S, Salazar T, Miyan JA, Li W, Derbenev A, Zsombok A, Tikhonenko M, Dominguez JM 2nd, McGorray SP, Saban DR, Boulton ME, Busik JV, Raizada MK, Chan-Ling T, Grant MB	CNS Inflammation and Bone Marrow Neuropathy in Type 1 Diabetes	American Journal of Pathology	10.1016/j.ajpath.2013.07.009
Mouse	C57Bl/6 J	No data	WT	STZ	Retina	2019	Ting KK, Zhao Y, Shen W, Coleman P, Yam M, Chan-Ling T, Li J, Moller T, Gillies M, Vadas MA, Gamble JR	Therapeutic regulation of VE-cadherin with a novel oligonucleotide drug for diabetic eye complications using retinopathy mouse models	Diabetologia	10.1007/s00125-018-4770-4
Mouse	C57Bl/6 J	Males	WT	STZ	Retina	2016	Ahmad S, ElSherbiny NM, Jamal MS, Alzahrani FA, Haque R, Khan R, Zaidi SK, AlQahtani MH, Liou GI, Bhatia K.	Anti-inflammatory role of sesamin in STZ induced mice model of diabetic retinopathy	Journal of Neuroimmunology	10.1016/j.jneuroim.2016.04.002
Mouse	C57Bl/6 J	Males	WT	STZ	Retina	2019	Aires ID, Madeira MH, Boia R, Rodrigues-Neves AC, Martins JM, Ambrósio AF, Santiago AR	Intravitreal injection of adenosine A(2A) receptor antagonist reduces neuroinflammation, vascular leakage and cell death in the retina of diabetic mice	Scientific Reports	10.1038/s41598-019-53627-y
Mouse	C57Bl/6 J	Males	WT	STZ	Retina	2021	Du A, Xie Y, Ouyang H, Lu B, Jia W, Xu H, Ji L	Si-Miao-Yong-An Decoction for Diabetic Retinopathy: A Combined Network Pharmacological and In Vivo Approach.	Frontiers in pharmacology	10.3389/fphar.2021.763163
Mouse	C57Bl/6 J	Males	WT	STZ	Retina	2013	Elsherbiny NM, Ahmad S, Naime M, Elsherbini AM, Fulzele S, Al-Gayyar MM, Eissa LA, El-Shishtawy MM, Liou GI	ABT-702, an adenosine kinase inhibitor, attenuates inflammation in diabetic retinopathy	Life Sciences	10.1016/j.lfs.2013.05.024
Mouse	C57Bl/6 J	Males	WT	STZ	Retina	2015	Hu P, Thinschmidt JS, Caballero S, Adamson S, Cole L, Chan-Ling T, Grant MB	Loss of survival factors and activation of inflammatory cascades in brain sympathetic centers in type 1 diabetic mice	American Journal of Physiology-Endocrinology and Metabolism	10.1152/ajpendo.00504.2014
Mouse	C57Bl/6 J	Males	WT	STZ	Retina	2017	Mei XY, Zhou LY, Zhang TY, Lu B, Ji LL	Scutellaria barbata attenuates diabetic retinopathy by preventing retinal inflammation and the decreased expression of tight junction protein	International Journal of Ophthalmology	10.18240/ijo.2017.06.07
Mouse	C57Bl/6 J	No data	WT	STZ	Retina	2021	Monickaraj F, Oruganti SR, McGuire P, Das A	A potential novel therapeutic target in diabetic retinopathy: a chemokine receptor (CCR2/CCR5) inhibitor reduces retinal vascular leakage in an animal model	Graefes Archive for Clinical and Experimental Ophthalmology	10.1007/s00417-020-04884-5
Mouse	C57Bl/6 J	Males	WT	STZ	Retina	2022	Ouyang H, Du A, Zhou L, Zhang T, Lu B, Wang Z, Ji L	Chlorogenic acid improves diabetic retinopathy by alleviating blood-retinal-barrier dysfunction via inducing Nrf2 activation	Phytotherapy Research	10.1002/ptr.7401
Mouse	C57Bl/6 J	Males	WT	STZ	Retina	2018	Ouyang H, Mei X, Zhang T, Lu B, Ji L	Ursodeoxycholic acid ameliorates diabetic retinopathy via reducing retinal inflammation and reversing the breakdown of blood-retinal barrier.	European journal of pharmacology	10.1016/j.ejphar.2018.09.027
Mouse	C57Bl/6 J	Males	WT	STZ	Retina	2021	Sun L, Wang R, Hu G, Liu H, Lv K, Duan Y, Shen N, Wu J, Hu J, Liu Y, Jin Q, Zhang F, Xu X	Single cell RNA sequencing (scRNA-Seq) deciphering pathological alterations in streptozotocin-induced diabetic retinas	Experimental Eye Research	10.1016/j.exer.2021.108718
Mouse	C57Bl/6 J	Males	WT	STZ	Retina	2019	Zhang T, Mei X, Ouyang H, Lu B, Yu Z, Wang Z, Ji L	Natural flavonoid galangin alleviates microglia-trigged blood-retinal barrier dysfunction during the development of diabetic retinopathy	Journal of Nutritional Biochemistry	10.1016/j.jnutbio.2018.11.006
Mouse	C57Bl/6 J	Males	WT	STZ	Retina	2019	Zhang T, Ouyang H, Mei X, Lu B, Yu Z, Chen K, Wang Z, Ji L	Erianin alleviates diabetic retinopathy by reducing retinal inflammation initiated by microglial cells via inhibiting hyperglycemia-mediated ERK1/2-NF-kappa B signaling pathway	Faseb Journal	10.1096/fj.201802614RRR
Mouse	C57Bl/6 J	No data	WT	STZ	Retina	2021	Zhao F, Gao X, Ge X, Cui J, Liu X	Cyanidin-3-o-glucoside (C3G) inhibits vascular leakage regulated by microglial activation in early diabetic retinopathy and neovascularization in advanced diabetic retinopathy	Bioengineered	10.1080/21655979.2021.1996512
Mouse	CD-1	No data	WT	STZ	Retina	2017	Zhu SH, Liu BQ, Hao MJ, Fan YX, Qian C, Teng P, Zhou XW, Hu L, Liu WT, Yuan ZL, Li QP	Paeoniflorin Suppressed High Glucose-Induced Retinal Microglia MMP-9 Expression and Inflammatory Response via Inhibition of TLR4/NF-κB Pathway Through Upregulation of SOCS3 in Diabetic Retinopathy	Inflammation	10.1007/s10753-017-0571-z
Mouse	C57Bl/6	Males	WT; A2AR-KO	STZ	Retina	2011	Ibrahim AS, El-Shishtawy MM, Zhang W, Caldwell RB, Liou GI	A(2A) Adenosine Receptor (A(2A)AR) as a Therapeutic Target in Diabetic Retinopathy	American Journal of Pathology	10.1016/j.ajpath.2011.01.018
Mouse	C57Bl/6 J	Males	WT; Akimba	STZ	Retina	2017	Van Bergen T, Hu TT, Etienne I, Reyns GE, Moons L, Feyen JHM	Neutralization of placental growth factor as a novel treatment option in diabetic retinopathy.	Experimental eye research	10.1016/j.exer.2017.09.012
Mouse	C57Bl/6 J	No data	WT; Aldose reductase KO	STZ	Retina	2019	Chang KC, Shieh B, Petrash JM	Role of aldose reductase in diabetes-induced retinal microglia activation	Chemico-Biological Interactions	10.1016/j.cbi.2019.01.020
Mouse	C57Bl/6	Males	WT; CD40-KO	STZ	Retina	2014	Portillo JA, Greene JA, Okenka G, Miao Y, Sheibani N, Kern TS, Subauste CS	CD40 promotes the development of early diabetic retinopathy in mice	Diabetologia	10.1007/s00125-014-3321-x
Mouse	C57Bl/6	No data	WT; CD40-KO; P2X7-KO	STZ	Retina	2017	Portillo JC, Lopez Corcino Y, Miao Y, Tang J, Sheibani N, Kern TS, Dubyak GR, Subauste CS	CD40 in Retinal Muller Cells Induces P2X(7)-Dependent Cytokine Expression in Macrophages/Microglia in Diabetic Mice and Development of Early Experimental Diabetic Retinopathy	Diabetes	10.2337/db16-0051
Mouse	C57Bl/6	Males	WT; db/db	STZ	Cortex	2019	Rom S, Zuluaga-Ramirez V, Gajghate S, Seliga A, Winfield M, Heldt NA, Kolpakov MA, Bashkirova YV, Sabri AK, Persidsky Y	Hyperglycemia-Driven Neuroinflammation Compromises BBB Leading to Memory Loss in Both Diabetes Mellitus (DM) Type 1 and Type 2 Mouse Models	Molecular Neurobiology	10.1007/s12035-018-1195-5
Mouse	C57Bl/6	Males	WT; Fpr2-KO	STZ	Retina	2020	Yu Y, Xue S, Chen K, Le Y, Zhu R, Wang S, Liu S, Cheng X, Guan H, Wang JM, Chen H	The G-protein-coupled chemoattractant receptor Fpr2 exacerbates neuroglial dysfunction and angiogenesis in diabetic retinopathy.	FASEB bioAdvances	10.1096/fba.2020-00034
Mouse	C57Bl/6 J	No data	WT; Netrin4-KO	STZ	Retina	2021	Crespo-Garcia S, Reichhart N, Kociok N, Skosyrski S, Joussen AM	Anti-Inflammatory Role of Netrin-4 in Diabetic Retinopathy	International Journal of Molecular Sciences	10.3390/ijms22094481
Mouse	C57Bl/6 J	Males	WT; Nrf2-KO	STZ	Retina	2019	Mei X, Zhang T, Ouyang H, Lu B, Wang Z, Ji L	Scutellarin alleviates blood-retina-barrier oxidative stress injury initiated by activated microglia cells during the development of diabetic retinopathy	Biochemical Pharmacology	10.1016/j.bcp.2018.11.011
Mouse	C57BL/KsJ	Males	WT; p66Shc-KO	STZ	Cortex; Hippocampus	2018	Minami Y, Sonoda N, Hayashida E, Makimura H, Ide M, Ikeda N, Ohgidani M, Kato TA, Seki Y, Maeda Y, Kanba S, Takayanagi R, Ogawa Y, Inoguchi T	p66Shc Signaling Mediates Diabetes-Related Cognitive Decline	Scientific Reports	10.1038/s41598-018-21426-6
Mouse	C57Bl/6 J	No data	WT; RAGE-KO	STZ	Retina	2015	McVicar CM, Ward M, Colhoun LM, Guduric-Fuchs J, Bierhaus A, Fleming T, Schlotterer A, Kolibabka M, Hammes HP, Chen M, Stitt AW	Role of the receptor for advanced glycation endproducts (RAGE) in retinal vasodegenerative pathology during diabetes in mice	Diabetologia	10.1007/s00125-015-3523-x
Mouse	C57Bl/6 J	Males	WT; SRA-KO	STZ	Retina	2014	Ma K, Xu Y, Wang C, Li N, Li K, Zhang Y, Li X, Yang Q, Zhang H, Zhu X, Bai H, Ben J, Ding Q, Li K, Jiang Q, Xu Y, Chen Q	A cross talk between class a scavenger receptor and receptor for advanced glycation end-products contributes to diabetic retinopathy	American Journal of Physiology-Endocrinology and Metabolism	10.1152/ajpendo.00378.2014
Mouse	No data	No data	WT; STAT3-KO in myeloid cell	STZ	Hippocampus	2021	Yun JH, Lee DH, Jeong HS, Kim HS, Ye SK, Cho CH	STAT3 activation in microglia exacerbates hippocampal neuronal apoptosis in diabetic brains	Journal of Cellular Physiology	10.1002/jcp.30373
Mouse	No data	No data	WT; Syk-cKO	STZ	Retina	2021	Liu X, Xu B, Gao S	Spleen Tyrosine Kinase Mediates Microglial Activation in Mice With Diabetic Retinopathy	Translational Vision Science & Technology	10.1167/tvst.10.4.20
Mouse; Rats	No data	Males	WT; Cx3cr1GFP	STZ	Retina	2021	Mills SA, Jobling AI, Dixon MA, Bui BV, Vessey KA, Phipps JA, Greferath U, Venables G, Wong VHY, Wong CHY, He Z, Hui F, Young JC, Tonc J, Ivanova E, Sagdullaev BT, Fletcher EL	Fractalkine-induced microglial vasoregulation occurs within the retina and is altered early in diabetic retinopathy	Proceedings of the National Academy of Sciences of the United States of America	10.1073/pnas.2112561118
Rat	Sprague-Dawley	Males	WT	STZ	Cortex	2018	Wang LQ, Zhou HJ	LncRNA MALAT1 promotes high glucose-induced inflammatory response of microglial cells via provoking MyD88/IRAK1/TRAF6 signaling	Scientific Reports	10.1038/s41598-018-26421-5
Rat	Sprague-Dawley	Males and females	WT	STZ	Cortex; Hippocampus	2020	Glaser N, Chu S, Hung B, Fernandez L, Wulff H, Tancredi D, ODonnell ME	Acute and chronic neuroinflammation is triggered by diabetic ketoacidosis in a rat model	Bmj Open Diabetes Research & Care	10.1136/bmjdrc-2020-001793
Rat	Sprague-Dawley	Males	WT	STZ	Hippocampus	2020	Lee JY, Park CS, Choi HY, Yune TY	Ginseng Extracts, GS-KG9 and GS-E3D, Prevent Blood–Brain Barrier Disruption and Thereby Inhibit Apoptotic Cell Death of Hippocampal Neurons in Streptozotocin-Induced Diabetic Rats	Nutrients	10.3390/nu12082383
Rat	Sprague-Dawley	No data	WT	STZ	Hippocampus	2016	Lo W, O'Donnell M, Tancredi D, Orgain M, Glaser N	Diabetic ketoacidosis in juvenile rats is associated with reactive gliosis and activation of microglia in the hippocampus	Pediatric Diabetes	10.1111/pedi.12251
Rat	Wistar	Males	WT	STZ	Hippocampus	2014	Piazza FV, Segabinazi E, Centenaro LA, do Nascimento PS, Achaval M, Marcuzzo S	Enriched environment induces beneficial effects on memory deficits and microglial activation in the hippocampus of type 1 diabetic rats	Metabolic Brain Disease	10.1007/s11011-013-9467-2
Rat	Sprague-Dawley	Males	WT	STZ	Hippocampus, midbrain, striatum, prefrontal cortex	2018	Renaud J, Bassareo V, Beaulieu J, Pinna A, Schlich M, Lavoie C, Murtas D, Simola N, Martinoli MG	Dopaminergic neurodegeneration in a rat model of long-term hyperglycemia: preferential degeneration of the nigrostriatal motor pathway	Neurobiology of Aging	10.1016/j.neurobiolaging.2018.05.010
Rat	Sprague-Dawley	Males and females	WT	STZ	Hippocampus; cortex; striatum	2017	Glaser N, Little C, Lo W, Cohen M, Tancredi D, Wulff H, O'Donnell M	Treatment with the KCa3.1 inhibitor TRAM-34 during diabetic ketoacidosis reduces inflammatory changes in the brain.	Pediatric diabetes	10.1111/pedi.12396
Rat	Sprague-Dawley	Males	WT	STZ	Hypothalamus	2014	Rana I, Badoer E, Alahmadi E, Leo CH, Woodman OL, Stebbing MJ	Microglia are Selectively Activated in Endocrine and Cardiovascular Control Centres in Streptozotocin-Induced Diabetic Rats	Journal of Neuroendocrinology	10.1111/jne.12161
Rat	Wistar	Males	WT	STZ	Retina	2019	Ali SA, Zaitone SA, Dessouki AA, Ali AA	Pregabalin affords retinal neuroprotection in diabetic rats: Suppression of retinal glutamate, microglia cell expression and apoptotic cell death	Experimental Eye Research	10.1016/j.exer.2019.04.014
Rat	Wistar	Males	WT	STZ	Retina	2015	Chen X, Zhou H, Gong Y, Wei S, Zhang M	Early spatiotemporal characterization of microglial activation in the retinas of rats with streptozotocin-induced diabetes	Graefes Archive for Clinical and Experimental Ophthalmology	10.1007/s00417-014-2727-y
Rat	Wistar	Males	WT	STZ	Retina	2016	Dietrich N, Kolibabka M, Busch S, Bugert P, Kaiser U, Lin J, Fleming T, Morcos M, Klein T, Schlotterer A, Hammes HP	The DPP4 Inhibitor Linagliptin Protects from Experimental Diabetic Retinopathy	Plos One	10.1371/journal.pone.0167853
Rat	Sprague-Dawley	Males	WT	STZ	Retina	2018	Dong N, Xu B, Shi H	Long noncoding RNA MALAT1 acts as a competing endogenous RNA to regulate Amadori-glycated albumin-induced MCP-1 expression in retinal microglia by a microRNA-124-dependent mechanism	Inflammation Research	10.1007/s00011-018-1184-1
Rat	Sprague-Dawley	Males	WT	STZ	Retina	2021	Fang M, Wan W, Li Q, Wan W, Long Y, Liu H, Yang X	Asiatic acid attenuates diabetic retinopathy through TLR4/MyD88/NF-κB p65 mediated modulation of microglia polarization.	Life sciences	10.1016/j.lfs.2021.119567
Rat	Sprague-Dawley	Males	WT	STZ	Retina	2022	Jiang M, Xie H, Zhang C, Wang T, Tian H, Lu L, Xu JY, Xu GT, Liu L, Zhang J	Enhancing fractalkine/CX3CR1 signalling pathway can reduce neuroinflammation by attenuating microglia activation in experimental diabetic retinopathy	Journal of Cellular and Molecular Medicine	10.1111/jcmm.17179
Rat	Sprague-Dawley	Males	WT	STZ	Retina	2021	Li H, Chen D, Sun W, Chen J, Luo C, Xu H, Ma JH, Tang S	K-ATP Opener Attenuates Diabetic-Induced Muller Gliosis and Inflammation by Modulating Kir6.1 in Microglia	Investigative Ophthalmology & Visual Science	10.1167/iovs.62.2.3
Rat	Sprague-Dawley	Males	WT	STZ	Retina	2012	Liu Y, Biarnés Costa M, Gerhardinger C	IL-1β is upregulated in the diabetic retina and retinal vessels: cell-specific effect of high glucose and IL-1β autostimulation.	PLoS One	10.1371/journal.pone.0036949
Rat	Sprague-Dawley	Males	WT	STZ	Retina	2021	Park YG, Lee JY, Kim C, Park YH	Early Microglial Changes Associated with Diabetic Retinopathy in Rats with Streptozotocin-Induced Diabetes	Journal of Diabetes Research	10.1155/2021/4920937
Rat	Sprague-Dawley	No data	WT	STZ	Retina	2014	Wang J, Lin J, Schlotterer A, Wu L, Fleming T, Busch S, Dietrich N, Hammes HP	CD74 indicates microglial activation in experimental diabetic retinopathy and exogenous methylglyoxal mimics the response in normoglycemic retina	Acta Diabetologica	10.1007/s00592-014-0616-9
Rat	Sprague-Dawley	Males	WT	STZ	Retina	2021	Xie H, Zhang C, Liu D, Yang Q, Tang L, Wang T, Tian H, Lu L, Xu JY, Gao F, Wang J, Jin C, Li W, Xu G, Xu GT, Zhang J	Erythropoietin protects the inner blood-retinal barrier by inhibiting microglia phagocytosis via Src/Akt/cofilin signalling in experimental diabetic retinopathy	Diabetologia	10.1007/s00125-020-05299-x
Rat	Wistar	Males	WT	STZ	Retina	2019	Schlotterer A, Kolibabka M, Lin J, Acunman K, Dietrich N, Sticht C, Fleming T, Nawroth P, Hammes HP	Methylglyoxal induces retinopathy-type lesions in the absence of hyperglycemia: studies in a rat model	Faseb Journal	10.1096/fj.201801146RR
Rat	Wistar	Males	WT	STZ	Retina; Optic nerve	2015	Dorfman D, Aranda ML, Rosenstein RE	Enriched Environment Protects the Optic Nerve from Early Diabetes-Induced Damage in Adult Rats	Plos One	10.1371/journal.pone.0136637
Rat	Sprague-Dawley	No data	WT	STZ	Retina	2015	Yu Z, Gong C, Lu B, Yang L, Sheng Y, Ji L, Wang Z	Dendrobium chrysotoxum Lindl. alleviates diabetic retinopathy by preventing retinal inflammation and tight junction protein decrease	Journal of Diabetes Research	10.1155/2015/518317
Rat and Mouse	Sprague-Dawley; N14+pF7	Males	WT; CCL2-KO	STZ	Retina	2014	Rangasamy S, McGuire PG, Franco Nitta C, Monickaraj F, Oruganti SR, Das A	Chemokine Mediated Monocyte Trafficking into the Retina: Role of Inflammation in Alteration of the Blood-Retinal Barrier in Diabetic Retinopathy	Plos One	10.1371/journal.pone.0108508
Rat	Sprague-Dawley	Males	WT	STZ	Retina	2017	Hu P, Hunt NH, Arfuso F, Shaw LC, Uddin MN, Zhu M, Devasahayam R, Adamson SJ, Benson VL, Chan-Ling T, Grant MB	Increased Indoleamine 2,3-Dioxygenase and Quinolinic Acid Expression in Microglia and Miller Cells of Diabetic Human and Rodent Retina	Investigative Ophthalmology & Visual Science	10.1167/iovs.17-21654
Mouse	C57Bl/6 J	Males	WT	STZ	Hippocampus	2018	Wang J, Wang L, Zhou J, Qin A, Chen Z	The protective effect of formononetin on cognitive impairment in streptozotocin (STZ)-induced diabetic mice		10.1016/j.biopha.2018.07.063
Mouse	C57Bl/6 J	Females	WT	STZ	Hippocampus; midbrain; cerebellum	2016	Elahi M, Hasan Z, Motoi Y, Matsumoto SE, Ishiguro K, Hattori N	Region-Specific Vulnerability to Oxidative Stress, Neuroinflammation, and Tau Hyperphosphorylation in Experimental Diabetes Mellitus Mice	Journal of Alzheimers Disease	10.3233/JAD-150820
Mouse	C57Bl/6 J	No data	WT	STZ	Retina	2009	Zhang W, Rojas M, Lilly B, Tsai NT, Lemtalsi T, Liou GI, Caldwell RW, Caldwell RB	NAD(P)H Oxidase-Dependent Regulation of CCL2 Production during Retinal Inflammation	Investigative Ophthalmology & Visual Science	10.1167/iovs.08-2676
Rat	Wistar	Males	WT	STZ	Cerebellum	2014	Nagayach A, Patro N, Patro I	Experimentally induced diabetes causes glial activation, glutamate toxicity and cellular damage leading to changes in motor function	Frontiers in Cellular Neuroscience	10.3389/fncel.2014.00355
Rat	Wistar	Males	WT	STZ	Hippocampus	2014	Nagayach A, Patro N, Patro I	Astrocytic and microglial response in experimentally induced diabetic rat brain	Metabolic Brain Disease	10.1007/s11011-014-9562-z
Rat	Wistar	Males	WT	STZ	Hypothalamus	2002	Luo Y, Kaur C, Ling EA	Neuronal and glial response in the rat hypothalamus-neurohypophysis complex with streptozotocin-induced diabetes	Brain Research	10.1016/S0006-8993(01)03258-9
Rat	Sprague-Dawley	Males	WT	STZ	Hypothalamus	2004	Klein JP, Hains BC, Craner MJ, Black JA, Waxman SG	Apoptosis of vasopressinergic hypothalamic neurons in chronic diabetes mellitus	Neurobiology of Disease	10.1016/j.nbd.2003.10.009
Rat	Sprague-Dawley	Males	WT	STZ	Retina	2010	Ibrahim AS, El-Shishtawy MM, Peña A Jr, Liou GI	Genistein attenuates retinal inflammation associated with diabetes by targeting of microglial activation	Molecular Vision	PMC2965567
Rat	Sprague-Dawley	No data	WT	STZ	Retina	2005	Krady JK, Basu A, Allen CM, Xu Y, LaNoue KF, Gardner TW, Levison SW	Minocycline reduces proinflammatory cytokine expression, microglial activation, and caspase-3 activation in a rodent model of diabetic retinopathy	Diabetes	10.2337/diabetes.54.5.1559
Rat	Sprague-Dawley	Males	WT	STZ	Retina	2009	Liu W, Xu GZ, Jiang CH, Da CD	Expression of Macrophage Colony-Stimulating Factor (M-CSF) and Its Receptor in Streptozotocin-Induced Diabetic Rats	Current Eye Research	10.1080/02713680802650369
Rat	Sprague-Dawley	Males	WT	STZ	Retina	2011	McVicar CM, Hamilton R, Colhoun LM, Gardiner TA, Brines M, Cerami A, Stitt AW	Intervention With an Erythropoietin-Derived Peptide Protects Against Neuroglial and Vascular Degeneration During Diabetic Retinopathy	Diabetes	10.2337/db11-0026
Rat	Wistar-Kyoto	No data	WT	STZ	Retina	2000	Rungger-Brändle E, Dosso AA, Leuenberger PM	Glial reactivity, an early feature of diabetic retinopathy	Investigative Ophthalmology & Visual Science	10845624
Rat	Wistar	Males	WT	STZ	Retina	2009	Tsai GY, Cui JZ, Syed H, Xia Z, Ozerdem U, McNeill JH, Matsubara JA	Effect of N-acetylcysteine on the early expression of inflammatory markers in the retina and plasma of diabetic rats	Clinical and Experimental Ophthalmology	10.1111/j.1442-9071.2009.02000.x
Rat	Sprague-Dawley	Females	WT	STZ	Retina	2009	Yang LP, Sun HL, Wu LM, Guo XJ, Dou HL, Tso MO, Zhao L, Li SM	Baicalein Reduces Inflammatory Process in a Rodent Model of Diabetic Retinopathy	Investigative Ophthalmology & Visual Science	10.1167/iovs.08-2642
Rat	Sprague-Dawley	Males	WT	STZ	Retina	2011	Ibrahim AS, El-Remessy AB, Matragoon S, Zhang W, Patel Y, Khan S, Al-Gayyar MM, El-Shishtawy MM, Liou GI	Retinal Microglial Activation and Inflammation Induced by Amadori-Glycated Albumin in a Rat Model of Diabetes	Diabetes	10.2337/db10-1160
Mouse	C57Bl/6 J	Males	WT	STZ + HFD	Hippocampus	2020	Lang X, Zhao N, He Q, Li X, Li X, Sun C, Zhang X	Treadmill exercise mitigates neuroinflammation and increases BDNF via activation of SIRT1 signaling in a mouse model of T2DM	Brain Research Bulletin	10.1016/j.brainresbull.2020.09.015
Mouse	C57Bl/6 J	Males	WT	STZ + HFD	Hippocampus; cerebral vasculature	2018	Wanrooy BJ, Kumar KP, Wen SW, Qin CX, Ritchie RH, Wong CHY	Distinct contributions of hyperglycemia and high-fat feeding in metabolic syndrome-induced neuroinflammation	Journal of Neuroinflammation	10.1186/s12974-018-1329-8
Mouse	C57BL/6	Males	WT	STZ + HFD	Retina	2019	Jo DH, Yun JH, Cho CS, Kim JH, Kim JH, Cho CH	Interaction between microglia and retinal pigment epithelial cells determines the integrity of outer blood-retinal barrier in diabetic retinopathy	Glia	10.1002/glia.23542
Mouse	C57BL/6N	Males	WT	STZ + HFD	Whole brain	2020	Brykczynska U, Geigges M, Wiedemann SJ, Dror E, Böni-Schnetzler M, Hess C, Donath MY, Paro R	Distinct Transcriptional Responses across Tissue-Resident Macrophages to Short-Term and Long-Term Metabolic Challenge	Cell Reports	10.1016/j.celrep.2020.01.005
Mouse	C57Bl/6	Males	WT; Lcn2-KO	STZ + HFD	Hippocampus	2019	Bhusal A, Rahman MH, Lee IK, Suk K	Role of Hippocampal Lipocalin-2 in Experimental Diabetic Encephalopathy	Frontiers in Endocrinology	10.3389/fendo.2019.00025
Mouse	C57Bl/6 J	Males	WT	STZ + HFD	Hippocampus	2021	Cui Y, Yang M, Wang Y, Ren J, Lin P, Cui C, Song J, He Q, Hu H, Wang K, Sun Y	Melatonin prevents diabetes-associated cognitive dysfunction from microglia-mediated neuroinflammation by activating autophagy via TLR4/Akt/mTOR pathway	Faseb Journal	10.1096/fj.202002247RR
Rat	Wistar	Males	WT	STZ + HFD	Hypothalamus	2022	Natrus LV, Osadchuk YS, Lisakovska OO, Labudzinskyi DO, Klys YG, Chaikovsky YB	Effect of Propionic Acid on Diabetes-Induced Impairment of Unfolded Protein Response Signaling and Astrocyte/Microglia Crosstalk in Rat Ventromedial Nucleus of the Hypothalamus.	Neural plasticity	10.1155/2022/6404964
Rat	Sprague-Dawley	Males	WT	STZ + HFD	No data	2021	Li X, He J, Li X, Li Y, Zhou Y, Cai S	Neu-P11-a novel melatonin receptor agonist, could improve the features of type-2 diabetes mellitus in rats	Endokrynologia Polska	10.5603/EP.a2021.0084
Rat	Wistar	Males	WT	STZ + High-fat-sugar	Hippocampus; prefrontal cortex	2021	Syeda T, Sánchez-Tapia M, Orta I, Granados-Portillo O, Pérez-Jimenez L, Rodríguez-Callejas JD, Toribio S, Silva-Lucero MD, Rivera AL, Tovar AR, Torres N, Perez-Cruz C	Bioactive Foods Decrease Liver and Brain Alterations Induced by a High-Fat-Sucrose Diet through Restoration of Gut Microbiota and Antioxidant Enzymes.	Nutrients	10.3390/nu14010022
Rat	Sprague-Dawley	Males	WT	STZ; Insulin-induced hypoglycemia	Cortex	2013	Choi BY, Kim JH, Kim HJ, Yoo JH, Song HK, Sohn M, Won SJ, Suh SW	Pyruvate Administration Reduces Recurrent/Moderate Hypoglycemia-Induced Cortical Neuron Death in Diabetic Rats	Plos One	10.1371/journal.pone.0081523

## Sheet: Clinical
SUBCATEGORY	SPECIES	EXPERIMENTAL SUBJECTS	REGION	YEAR	AUTHORS	TITLE	JOURNAL	DOI/PMID
In vivo	Human	Non-diabetic donors and diabetic patients	Retina	2016	Arroba AI, Alcalde-Estevez E, García-Ramírez M, Cazzoni D, de la Villa P, Sánchez-Fernández EM, Mellet CO, García Fernández JM, Hernández C, Simó R, Valverde ÁM	Modulation of microglia polarization dynamics during diabetic retinopathy in db/db mice.	Biochimica et biophysica acta	10.1016/j.bbadis.2016.05.024
In vivo	Human	Patients with proliferative diabetic retinopathy	Retina (fibrovascular membranes and vitreous samples)	2022	Hu Z, Mao X, Chen M, Wu X, Zhu T, Liu Y, Zhang Z, Fan W, Xie P, Yuan S, Liu Q.	Single-cell transcriptomics reveals novel role of microglia in fibrovascular membrane of proliferative diabetic retinopathy.	Diabetes	10.2337/db21-0551
In vivo	Human	Control subjects and patients with diabetic macular edema	Retina (aqueous humour)	2018	Lee H, Jang H, Choi YA, Kim HC, Chung H	Association Between Soluble CD14 in the Aqueous Humor and Hyperreflective Foci on Optical Coherence Tomography in Patients With Diabetic Macular Edema.	Investigative ophthalmology & visual science	10.1167/iovs.17-23042
In vivo	Human	T2D patients with diabetic macular edema	Retina (aqueous humour)	2019	Midena E, Micera A, Frizziero L, Pilotto E, Esposito G, Bini S	Sub-threshold micropulse laser treatment reduces inflammatory biomarkers in aqueous humour of diabetic patients with macular edema	Scientific Reports	10.1038/s41598-019-46515-y
In vivo	Human	Control and diabetic patients with and without obesity	Serum	2019	Tanaka M, Yamakage H, Masuda S, Inoue T, Ohue-Kitano R, Araki R, Matoba Y, Saito M, Nagaoka T, Yonezawa K, Tanaka T, Suzuki M, Sawamura M, Nishimura M, Odori S, Wada H, Kotani K, Kusakabe T, Shimatsu A, Hasegawa K, Satoh-Asahara N	Serum soluble TREM2 is a potential novel biomarker of cognitive impairment in Japanese non-obese patients with diabetes Introduction	Diabetes & Metabolism	10.1016/j.diabet.2017.06.006
In vivo	Human	Proliferative diabetic retinopathy patients	Retina (epiretinal fibrovascular membrane)	2020	Vishwakarma S, Gupta RK, Jakati S, Tyagi M, Pappuru RR, Reddig K, Hendricks G, Volkert MR, Khanna H, Chhablani J, Kaur I	Molecular Assessment of Epiretinal Membrane: Activated Microglia, Oxidative Stress and Inflammation.	Antioxidants (Basel, Switzerland)	10.3390/antiox9080654
In vivo	Human	Non-diabetic controls, and diabetic patients with/without diabetic retinopathy	Retina (aqueous humour)	2016	Vujosevic S, Micera A, Bini S, Berton M, Esposito G, Midena E	Proteome analysis of retinal glia cells-related inflammatory cytokines in the aqueous humour of diabetic patients	Acta Ophthalmologica	10.1111/aos.12812
Post-mortem	Human	Control and diabetic patients	Retina	2007	Abu El-Asrar AM, Van den Steen PE, Al-Amro SA, Missotten L, Opdenakker G, Geboes K	Expression of angiogenic and fibrogenic factors in proliferative vitreoretinal disorders.	International ophthalmology	10.1007/s10792-007-9053-x
Post-mortem	Human	Non-obese vs obese patients	Hypothalamus	2016	Baufeld C, Osterloh A, Prokop S, Miller KR, Heppner FL	High-fat diet-induced brain region-specific phenotypic spectrum of CNS resident microglia	Acta Neuropathologica	10.1007/s00401-016-1595-4
Post-mortem	Human	Non-diabetic controls and diabetic patients	Retina	2013	Elsherbiny NM, Naime M, Ahmad S, Elsherbini AM, Mohammad S, Fulzele S, El-Remessy AB, Al-Gayyar MM, Eissa LA, El-Shishtawy MM, Han G, White R, Haroldo TF, Liou GI	Potential roles of adenosine deaminase-2 in diabetic retinopathy	Biochemical and Biophysical Research Communications	10.1016/j.bbrc.2013.05.023
Post-mortem	Human	Non-diabetic controls and T2D patients	Retina	2015	Fulzele S, El-Sherbini A, Ahmad S, Sangani R, Matragoon S, El-Remessy A, Radhakrishnan R, Liou GI	MicroRNA-146b-3p Regulates Retinal Inflammation by Suppressing Adenosine Deaminase-2 in Diabetes	Biomed Research International	10.1155/2015/846501
Post-mortem	Human	Non-diabetic controls and T2D patients	Hypothalamus	2019	Hogenboom R, Kalsbeek MJ, Korpel NL, de Goede P, Koenen M, Buijs RM, Romijn JA, Swaab DF, Kalsbeek A, Yi CX	Loss of arginine vasopressin- and vasoactive intestinal polypeptide-containing neurons and glial cells in the suprachiasmatic nucleus of individuals with type 2 diabetes	Diabetologia	10.1007/s00125-019-4953-7
Post-mortem	Human	Non-diabetic controls, T1D and T2D patients	Retina	2017	Hu P, Hunt NH, Arfuso F, Shaw LC, Uddin MN, Zhu M, Devasahayam R, Adamson SJ, Benson VL, Chan-Ling T, Grant MB	Increased Indoleamine 2,3-Dioxygenase and Quinolinic Acid Expression in Microglia and Miller Cells of Diabetic Human and Rodent Retina	Investigative Ophthalmology & Visual Science	10.1167/iovs.17-21654
Post-mortem	Human	Non-diabetic controls and T2D patients	Hypothalamus	2020	Kalsbeek MJ, Wolff SE, Korpel NL, la Fleur SE, Romijn JA, Fliers E, Kalsbeek A, Swaab DF, Huitinga I, Hol EM, Yi CX	The impact of antidiabetic treatment on human hypothalamic infundibular neurons and microglia	Jci Insight	10.1172/jci.insight.133868
Post-mortem	Human	Non-diabetic controls, T1D and T2D patients	Retina	2004	Kuiper EJ, Witmer AN, Klaassen I, Oliver N, Goldschmeding R, Schlingemann RO	Differential expression of connective tissue growth factor in microglia and pericytes in the human diabetic retina	British Journal of Ophthalmology	10.1136/bjo.2003.032045
Post-mortem	Human	Non-diabetic controls and T2D patients	Cortex	2022	Sheikh MH, Errede M, d'Amati A, Khan NQ, Fanti S, Loiola RA, McArthur S, Purvis GSD, O'Riordan CE, Ferorelli D, Dell'Erba A, Kieswich J, Reutelingsperger C, Maiorano E, Yaqoob M, Thiemermann C, Baragetti A, Catapano AL, Norata GD, Marelli-Berg F, Virgintino D, Solito E	Impact of metabolic disorders on the structural, functional, and immunological integrity of the blood-brain barrier: Therapeutic avenues	Faseb Journal	10.1096/fj.202101297R
Post-mortem	Human	Non-diabetic controls and diabetic patients with retinopathy	Retina	2008	Zeng HY, Green WR, Tso MO	Microglial activation in human diabetic retinopathy.	Archives of ophthalmology	10.1001/archophthalmol.2007.65
